# Supplementary material for: Tryptophan–kynurenine metabolic reprogramming along the gut–brain axis alleviates Alzheimer’s pathology
Source: J Neuroinflammation. 2026 Apr 24;23:197. doi: 10.1186/s12974-026-03796-1 (PMC13248358; doi:10.1186/s12974-026-03796-1)
Supplement: Supplementary file 1 — Supplementary Material 1. [file 12974_2026_3796_MOESM1_ESM.xlsx]

## Sheet: Hippo
Processed LC-MS/MS data with statistics generated during the current study
Metabolite	Analytical mode	Matched library	Hippo_AP_1	Hippo_AP_2	Hippo_AP_3	Hippo_AP_4	Hippo_AP_5	Hippo_AP_S9_1	Hippo_AP_S9_2	Hippo_AP_S9_3	Hippo_AP_S9_4	Hippo_AP_S9_5	Hippo_AP_S9_6	Hippo_WP_1	Hippo_WP_2	Hippo_WP_3	Hippo_WP_4	Hippo_WP_5	Hippo_WP_6	Hippo_WP_7	Hippo_WP_8	ADLP^APT-ADLP^WT___u-test	ADLP^APT+SRK414-ADLP^APT___u-test	ADLP^APT-ADLP^WT___hedges_g	ADLP^APT+SRK414-ADLP^APT___hedges_g	ADLP^APT-ADLP^WT___fold_change	ADLP^APT+SRK414-ADLP^APT___fold_change
12-Hydroxystearic acid	Revesephase_NEG	inhouse library	36665.6	99813.3	47017.6	61680.8	51609.6	280955	119760	115198	111165	167223	62476.5	290595	123852	154803	140217	60570.3	118106	70025.6	196254	0.010878	0.00865801	-1.30664	1.3041	0.411339	2.4057
1-Heptadecanoyl-2-hydroxy-sn-glycero-3-phosphocholine	Revesephase_POS	public library	67328.6	98978.6	72443.4	75716.1	83353	110438	56359.1	92313	105024	137870	83101.1	228139	47980.5	70636.6	176099	139926	156134	95220.6	32971.6	0.523699	0.246753	-0.659971	0.743479	0.672059	1.22565
1-Pentadecanoyl-2-hydroxy-sn-glycero-3-phosphocholine	Revesephase_POS	public library	69629.7	77307.7	61513.5	67231.5	77810.5	58051	50376.8	39076.9	60523.9	78399.5	60110.1	62829.7	23619.3	27498	53763.8	61102.4	47514	29981.9	11778.4	0.003108	0.0822511	1.82843	-1.10364	1.77809	0.816938
2-(14-methylpentadecanoylamino)-3-phenylpropanoic acid	Revesephase_POS	public library	16114.4	31630.8	263.8	8646.15	19821.4	22957.7	4774.63	16760.2	31800.8	50301.1	47031	96380.9	4781.78	16129.5	27314.6	62082.7	26797.2	35749.5	263.8	0.304842	0.177489	-0.648845	0.813062	0.454035	1.89193
2,6-Dihydroxypyridine	Revesephase_POS	public library	17975.4	29316.5	16817.4	65138.4	5337.63	21579.6	33958.7	5501.43	263.8	263.8	11196.4	35804.3	46931.4	23916.7	21134.3	20433.4	6204.32	10761.4	9433.25	1	0.3142	0.266697	-0.739839	1.23318	0.450542
2'-Deoxyuridine	Revesephase_NEG	inhouse library	169877	140615	44316.5	125353	19612.7	64561.3	10072.8	81622.6	123819	161940	102501	180652	5713.4	37155.9	83513.1	11700.6	155833	76841.1	12239	0.43512	0.662338	0.413158	-0.144965	1.41868	0.907936
2-Hydroxy-4-(methylthio)butyric acid	Revesephase_NEG	inhouse library	15935.4	34483	14838	19770.5	5225.1	28948.2	4074.7	37704.1	32892.2	30367.2	28494	43604.3	6305.17	33647.6	32557.5	32971.8	12351	34620.9	19106.7	0.354312	0.329004	-0.681837	0.732104	0.671129	1.50025
2-Hydroxy-4-methylpentanoic acid	Revesephase_NEG	public library	529910	484406	172841	745584	1.08761e+06	1.12685e+06	753060	965870	807653	731864	1.05734e+06	574458	166469	951406	268222	915194	662183	249528	793455	1	0.125541	0.0909247	1.07461	1.05493	1.50165
2-Hydroxybutyric acid	Revesephase_NEG	inhouse library	600166	433386	205453	267052	379534	169251	87788.4	429918	628519	468114	332272	415863	233365	641022	821922	250721	370266	207987	70502.9	0.832945	0.930736	0.00282533	-0.123783	1.00176	0.935101
2-Hydroxyhexadecanoic acid	Revesephase_NEG	inhouse library	188464	102870	83518.3	216405	114964	109730	126766	104316	111996	112217	90510.3	102864	102676	111995	158377	134376	133900	124825	110498	0.832945	0.662338	0.4591	-0.739607	1.15359	0.773523
2-Hydroxymyristic acid	Revesephase_NEG	inhouse library	5133.17	5427.72	3898.68	11155.1	263.8	21064.2	3994.03	15590.1	6217.2	9377.23	8660.3	11648.9	14970.3	10160.3	15900.7	10068	20804.3	4781.9	4611.38	0.0932401	0.125541	-1.19666	0.952709	0.44548	2.09
2-Hydroxystearate	Revesephase_NEG	inhouse library	70533.2	52539.5	5539.07	84634.2	35544.5	45265.2	53785.9	39359.4	53754.3	46394.7	28699.6	61841.9	26651.1	50429.2	106900	63895.2	54107.7	66084.6	41279.4	0.832945	0.792208	-0.322479	-0.21902	0.844809	0.895195
2-Keto-3-deoxy-D-gluconic acid	Revesephase_NEG	inhouse library	1000372	1377896	775309	541500	332422	1137658	799428	2179326	669339	982969	1504039	1352706	1021243	1193205	1413063	2054146	2903434	1658611	1278259	0.018648	0.246753	-1.37187	0.751315	0.500518	1.50481
2-Methylbutyrate (SCFA)	SCFA_NEG	Standard compound	244331	431576	247127	196084	315115	413587	475114	381711	345354	429225	589558	414141	285216	381493	466493	370177	431552	357918	383770	0.0932401	0.0519481	-1.3218	1.57682	0.742462	1.53075
2-Methylbutyroylcarnitine	Revesephase_POS	inhouse library	955686	893594	2675212	1433963	1050327	1051876	1277678	1182044	1449632	1169604	1812764	499991	1392441	803855	826014	698445	773550	1019701	1908119	0.127428	0.428571	0.665175	-0.132937	1.41554	0.944482
2-Methylbutyrylglycine	Revesephase_NEG	public library	406487	426960	395978	363159	299073	484234	293658	272669	187586	344552	344666	178788	197077	323038	405411	296120	315195	414409	227275	0.127428	0.177489	1.01011	-0.64689	1.28394	0.849064
2-Methylcitric acid	Revesephase_NEG	inhouse library	48903.3	76551.1	66857.9	30884.8	36390.7	66256.1	20268.9	77066.5	110480	75896.5	98453.7	116469	52844.4	92945	82246.2	76369.5	60371.5	98561.2	36250.4	0.127428	0.246753	-0.971548	0.781886	0.674192	1.43953
2-Methylglutaric acid	Revesephase_NEG	public library	56322.8	396907	84199.4	185425	57581.5	166083	93665.7	193304	136524	320854	117799	164759	180703	159550	194286	137907	121670	133971	182626	0.523699	0.428571	-0.0347231	0.122745	0.979006	1.09792
3-(2-Hydroxyphenyl)propionic acid	Revesephase_NEG	public library	151156	247499	153235	232909	170059	196956	157853	243811	149507	209394	192419	187816	209986	191214	190197	147235	197004	214208	219684	0.943279	1	-0.104197	0.0156607	0.981013	1.00359
3-(Octyloxy)propan-1-amine	Revesephase_POS	public library	40082	397923	33350.4	6481.33	12005.2	28256	58895.2	82529.2	34291.4	263.8	99098.4	31936.6	23122.5	19202.9	9844.32	10113.7	5930.15	11536.5	5342.89	0.127428	0.792208	0.761979	-0.375414	6.697	0.516041
3-Hydroxy-3-methylglutaric acid	Revesephase_NEG	public library	167823	223355	47228.2	67557.1	247177	25443	47701.1	49423.5	50047.4	74213.8	86645.6	118788	41232	56891	144017	87924.9	214475	128031	105127	0.43512	0.177489	0.516855	-1.39653	1.34416	0.368982
3-Hydroxybenzyl alcohol	Revesephase_NEG	inhouse library	9371.28	36100.5	17055	30783	30354.4	47690.3	46622.8	57070.2	62192.5	41898	26341.1	38324.8	43565.6	97999.4	78060.9	48120.7	72125.1	153737	96758.5	0.001554	0.030303	-1.6089	1.70608	0.314721	1.89906
3-Hydroxyglutaric acid	Revesephase_NEG	public library	564847	732177	342838	639691	460075	526778	252198	544177	617302	1.0161e+06	830127	858063	437922	531794	1.1366e+06	524352	620071	746617	398127	0.621601	0.792208	-0.465109	0.343026	0.834371	1.15183
3-Hydroxyhexadecanoic acid	Revesephase_NEG	inhouse library	38968.6	87396.1	31101.7	74203.4	22512.4	84069.4	59782.6	80970.8	72816.4	76878.6	62637.7	71614.5	110864	85869.9	114648	93212.9	109824	97070.4	118130	0.010878	0.329004	-2.14479	0.993289	0.507582	1.43321
3-Hydroxykynurenine	Revesephase_POS (PRM)	Standard compound	80950	28690	38610	27960	149500	263.8	263.8	263.8	263.8	263.8	263.8	263.8	42110	263.8	263.8	72170	263.8	263.8	263.8	0.0376488	0.00389049	1.23186	-1.71037	4.50524	0.00404229
3-Hydroxytetradecanoic acid	Revesephase_NEG	inhouse library	4089.03	10243.9	263.8	6570.28	263.8	9133.05	4921.49	4644.07	32922	19979.7	263.8	5225.67	13512.9	5396.48	12002.8	20443.3	4505.18	27080.1	5006.18	0.091845	0.310863	-0.9531	0.734604	0.368018	2.79443
3-Methoxytyramine	Revesephase_POS	inhouse library	12707.3	37511.9	19955.2	23172.6	26989	12424.5	74618	30595.5	15679.2	18390.5	6644.62	91387.8	47367.7	115572	129841	104529	148867	117940	127247	0.001554	0.536797	-3.1975	0.108672	0.218111	1.0966
3-Methyl-2-oxovaleric acid	SCFA_NEG	Standard compound	306081	236209	487749	595414	456160	424072	254152	620326	377938	544590	518274	558000	303804	236070	470303	424481	360733	585348	417915	0.832945	0.662338	-0.0234968	0.267715	0.992232	1.09665
3-Oxindole-3-acetate	Revesephase_NEG	inhouse library	432903	364330	592353	288906	322694	231750	136675	375990	260434	371394	375389	478903	68373	235889	299083	362685	150347	279302	117267	0.0652681	0.329004	1.07983	-0.909219	1.6075	0.729415
3-Phosphoglyceric acid	Revesephase_NEG	public library	141535	593082	330957	433375	146589	847441	382703	710242	753207	360247	763963	647416	691107	1.1823e+06	557184	750142	809652	498180	706166	0.00621601	0.0519481	-1.83913	1.38598	0.450666	1.93341
4-Imidazoleacetic acid	Revesephase_POS	inhouse library	16847.2	20877.1	38734.7	5210.95	20207.7	21740	12287.3	27121.9	22383.6	17087.1	24846.7	10734	21621.5	10832.1	13697.4	5536.32	14510.3	263.8	24641.7	0.354312	0.536797	0.738774	0.0545341	1.60063	1.02629
4-Imidazoleacrylic acid	Revesephase_POS	inhouse library	66976.4	85028.2	120080	106171	61979.6	102713	198225	129274	79078	100175	93594.1	101809	113836	103926	101150	119273	84823.2	71601.6	161167	0.43512	0.329004	-0.68529	0.738394	0.821349	1.33084
4-Methyl-5-thiazoleethanol	Revesephase_POS	public library	15728.4	19453.8	51264.3	263.8	35933.7	12182.4	7467.93	25961.6	26366.3	28874	32604.1	50316.7	263.8	7116.86	33694.6	34687.7	14392.2	31732	6994.92	0.660111	0.930736	0.107882	-0.138879	1.09504	0.906801
4-Methylcatechol	Revesephase_POS	public library	628082	668721	734868	1.04034e+06	743912	1.01686e+06	801053	714146	764632	748353	819291	1.09729e+06	888192	822465	705175	771798	756252	814713	652701	0.284382	0.246753	-0.321405	0.322809	0.938064	1.06229
5-Aminovaleric acid	Revesephase_POS	inhouse library	2139058000	2280380000	1293300000	1259518000	2306174000	1663698000	1170735000	1766395000	2729085000	2862525000	2631221000	2699826000	1083432000	1988689000	2284141000	2694050000	2027898000	2630828000	1186451000	1	0.428571	0.0142843	-0.361274	1.00761	0.837721
5-Hydroxyindole-3-acetic acid	Revesephase_POS	inhouse library	44393.2	164481	73336	157330	62430.1	214980	144349	188069	186127	189156	138235	196899	277952	166767	368151	222310	332424	245243	339196	0.724165	0.536797	-0.335573	0.409839	0.894559	1.15174
5'-Methylthioadenosine	Revesephase_POS	public library	1.09685e+06	2.41758e+06	2.70066e+06	3.4054e+06	1249537	2.62965e+06	2.41665e+06	2609456	1.01191e+06	1.31119e+06	948397	1.37029e+06	4.18166e+06	1.98441e+06	1.82907e+06	1.07368e+06	2.02054e+06	1.27638e+06	3.52473e+06	0.001554	0.0519481	-2.32311	1.60665	0.373743	1.76125
6-Methoxyquinoline	Revesephase_POS	public library	114007	297569	1638526	293935	424712	388652	440250	376541	571649	564448	497028	311514	750376	631034	541612	786277	655343	613336	583936	0.127428	0.246753	-0.132426	-0.177345	0.909011	0.854348
9-(2,3-dihydroxypropoxy)-9-oxononanoic acid	Revesephase_NEG	public library	38901.8	48477.9	34789	60485	43603	82634.7	54853.8	88362.4	69211.2	65952.8	66831.9	103367	55977.7	86577	76083.4	86513.9	71663.1	93798.3	69870.4	0.003108	0.00865801	-2.44285	2.11862	0.562259	1.57582
9-Hydroxy-10,12-octadecadienoic acid	Revesephase_NEG	public library	263.8	13765.6	263.8	20533.5	263.8	27177.6	5207.04	14457.8	28954.3	28017.3	30168.9	51765.2	28006.7	39140.3	60114.4	35333.7	49062.2	17376.8	11180.2	0.0151516	0.0340943	-1.85622	1.41468	0.19229	3.18184
Acetate (SCFA)	SCFA_NEG	Standard compound	500841416	601416186	393871908	320079916	542340846	513505188	228067710	267397844	203986617	592738918	714419792	682936434	251059514	518317516	591248314	602252895	524789147	637852845	397796703	0.354312	0.662338	-0.381704	-0.266157	0.89716	0.890418
Acetoin	Revesephase_NEG	inhouse library	263.8	32125.3	263.8	263.8	263.8	263.8	263.8	4620.67	5152.92	14511.3	5600.35	44962.8	5066.78	18952	14142.9	10847.4	13264.2	5968.89	263.8	0.113857	0.370287	-0.503535	-0.139624	0.467872	0.763823
Acetylcarnitine	Revesephase_POS	public library	413313	270025	1.03027e+06	276772	663135	241507	534533	411089	455309	370833	354864	236959	487251	263824	119606	236055	168536	212636	709400	0.0652681	0.662338	0.845465	-0.548604	1.74411	0.743711
Acetylcholine	Revesephase_POS	public library	189045	119149	374095	134279	222581	199568	348442	623550	153873	151433	124380	106501	659322	115922	103607	66001.3	114440	96194	1.51301e+06	0.17094	0.792208	-0.314122	0.340447	0.59915	1.2841
Aconitic acid	Revesephase_NEG	public library	192984	224951	372565	132986	254604	199087	127837	132117	164463	276674	132200	190983	89835	161205	170962	211667	250230	167743	84018.6	0.127428	0.177489	0.92692	-0.791943	1.42084	0.730264
Adenine	Revesephase_POS	inhouse library	817874	1.81284e+06	781108	823566	789072	584235	989666	1270209	394787	599789	510631	893360	3080578	1.77482e+06	1874434	1.67968e+06	2.11641e+06	993568	1.99186e+06	0.018648	0.246753	-1.21431	-0.654947	0.558091	0.721357
Adenosine 3'-monophosphate	Revesephase_NEG	public library	251224	251138	490064	230105	263.8	203324	263.8	194119	174108	299671	112902	81827.7	263.8	86717.8	44293.7	263.8	88747.6	69373	263.8	0.0536444	0.272229	1.68316	-0.534488	5.26285	0.670859
Adenosine 5'-diphosphate	Revesephase_NEG	inhouse library	430669	588625	389872	252039	223253	916938	57644.1	1.28918e+06	624212	674220	543943	629311	867481	554964	646056	523979	546086	539004	605975	0.018648	0.125541	-1.75205	0.877711	0.613723	1.81579
Adenosine 5'-diphosphoribose	Revesephase_NEG	inhouse library	54847.7	36294.7	107360	53548.8	29010.1	19058.4	18592.2	58451.1	8056.99	24175.8	27904.5	26576.4	118023	57963.8	25771.6	263.8	43752.5	15751.5	83325.3	0.523699	0.0519481	0.252578	-1.14253	1.21073	0.463241
Adenosine 5'-monophosphate	Revesephase_NEG	inhouse library	151498	87255.8	87868.6	131401	135835	181920	123025	173361	120210	125148	140383	104503	337839	193226	96382.9	64741.6	148897	177558	419437	0.284382	0.428571	-0.684136	0.818931	0.615961	1.21248
Adipoyl-L-carnitine	Revesephase_POS	inhouse library	21208.9	78472.8	92742.9	21287.5	33233.4	32086.3	42688.1	57881.3	76954.1	28721.2	94990.8	37978.5	28517.7	48450	74723.4	44464.4	46929.9	49922.8	60643.6	0.724165	0.662338	0.0174342	0.188746	1.00889	1.12482
Ala-Ile	Revesephase_NEG	public library	4932.08	86291.8	4489.6	79791.2	5216.68	65704.1	13746.8	41217.5	72929.1	69046.1	106358	398847	5758.42	64307.8	78250.2	142455	51893.9	139513	4859.35	0.284382	0.428571	-0.661314	0.628069	0.326401	1.70152
Ala-Phe	Revesephase_NEG	public library	708840	528495	495824	466539	668085	322375	210553	375235	480078	542075	480111	456708	151820	378264	357824	403065	374841	457835	121615	0.001554	0.0822511	1.79484	-1.34766	1.69819	0.700433
Ala-Val	Revesephase_POS	public library	479969	483888	869655	404700	1.11636e+06	101617	161634	561288	356166	841378	150729	164690	506541	484299	240949	848275	185794	229252	115465	0.127428	0.125541	1.10814	-0.945508	1.93399	0.539763
Aminoadipate	Revesephase_POS	public library	545082	1.0834e+06	986231	1.14486e+06	750569	1.1902e+06	868509	1342067	1245658	1.42613e+06	1.48509e+06	1.12618e+06	562326	760123	998506	977240	933469	1.07192e+06	953881	0.943279	0.030303	-0.0932862	1.39737	0.977325	1.39642
Ascorbic acid	Revesephase_NEG	public library	245432	12200000	2.64351e+06	12300000	1.2934e+06	18500000	1.79137e+06	13400000	14400000	17100000	12900000	11500000	7770457	8965108	13200000	16700000	17400000	1.81193e+06	9334374	0.222222	0.030303	-0.873393	1.11756	0.529427	2.26886
Aspartic acid	Revesephase_POS	public library	4285927	3110154	7.61207e+06	3.37233e+06	3.39363e+06	5471553	4.90935e+06	3459646	3232086	1.37959e+06	3.03957e+06	3466155	3.09531e+06	3220387	1.67281e+06	3.71339e+06	1.78973e+06	2.52654e+06	6.23221e+06	0.222222	0.662338	0.660529	-0.426816	1.35472	0.822528
ASP-PHE	Revesephase_POS	public library	249166	458141	559945	199224	270407	192151	131144	232452	443132	490559	527688	1.32636e+06	111421	256463	414725	992349	321305	1145044	113650	0.724165	0.662338	-0.550331	-0.0625843	0.593639	0.96779
Azelaic acid	Revesephase_NEG	inhouse library	7189088	14297860	7242652	10170860	7022283	13095720	8670921	15486220	12648630	13262180	14012310	43565080	10752220	13298660	13701720	16736370	15221410	16754620	8846860	0.029526	0.125541	-0.851397	1.24576	0.529076	1.40047
Betaine	Revesephase_POS	inhouse library	214560	222230	258815	287439	287390	196236	423885	442033	444231	292672	308194	494133	300778	298002	376980	320929	543032	459546	969507	0.001554	0.0822511	-1.12877	1.12272	0.540193	1.38224
Butyrate (SCFA)	SCFA_NEG	Standard compound	3415123	3990347	4617309	3689248	3192652	3377653	3900701	3376013	3913255	3577439	4017779	5002565	4433325	5492738	4759451	3732966	3861875	4298324	5150835	0.045066	0.930736	-1.26079	-0.186496	0.823462	0.976956
Butyrylcarnitine	Revesephase_POS	inhouse library	1152009	914623	4576971	2335400	1658057	875083	1023992	1040125	937535	830532	774705	602956	1868206	519004	710059	634646	806356	819676	2599102	0.0652681	0.030303	0.917812	-1.12593	1.98823	0.429471
Caproate (SCFA)	SCFA_NEG	Standard compound	12952979	14159302	12845794	1319	12203050	10516338	11416914	12207845	13514054	13647545	14025934	13352207	11960619	15166467	12534065	10550914	12774042	15357414	14000796	0.621601	0.930736	-0.68578	0.478721	0.789618	1.20343
Cer 18:2;2O/18:0	Revesephase_POS	public library	536992	156245	748895	407080	372766	347047	158412	263.8	274512	217720	249942	229616	239232	282127	119363	324070	1.86643e+06	903888	71174.1	0.43512	0.0822511	-0.11141	-1.26667	0.880885	0.468013
Cinnamic acid	Revesephase_POS	public library	839978	438009	915123	1095839	926082	1.03749e+06	940820	901387	1.01746e+06	1.03986e+06	1.13194e+06	1.1722e+06	1.0144e+06	1.01264e+06	518217	963143	952720	1.05978e+06	911125	0.284382	0.177489	-0.47023	0.88415	0.886882	1.19986
Citramalic acid	Revesephase_NEG	public library	43483.4	42800.3	20397.8	12886.9	35095.1	32270.9	263.8	26958.3	25452.5	13553.2	28147.6	21216	5792.61	18084.3	19057	10320.8	30910.9	20958.3	19858.8	0.127428	0.329004	1.15155	-0.702599	1.69264	0.682375
Citric acid	Revesephase_NEG	inhouse library	386259100	150808000	451529600	65485100	334619400	94350420	54124650	92387120	91389330	197354400	118526300	162956100	60188640	86039110	154079200	115178300	105643400	117727000	35331370	0.0932401	0.125541	1.54402	-1.35469	2.65417	0.388932
Citrulline	Revesephase_POS	public library	5174.71	7861.43	263.8	7534.79	11425.1	4236.15	263.8	4903.71	31223	27537.2	26959	41875.6	263.8	36137.4	11895.3	26440.4	9633.68	21701	263.8	0.162004	0.714379	-0.881493	0.791407	0.348258	2.45721
Creatinine	Revesephase_POS	inhouse library	18805934	5562440	25356304	5.90253e+06	18833362	4147739	5.73903e+06	5755979	4.21488e+06	3.70754e+06	3880748	1794977	5980618	3981377	4.28805e+06	4.54476e+06	4354228	3.49687e+06	5.32413e+06	0.00621601	0.017316	1.84306	-1.6009	3.52841	0.307164
Cytidine 5'-monophosphate	Revesephase_NEG	inhouse library	112508	287264	81035.2	169142	19748.8	425234	66179.9	396000	254567	254338	273677	273891	331378	367602	352065	189549	389689	240765	359172	0.010878	0.177489	-2.00551	1.13091	0.427903	2.07804
Cytosine	Revesephase_POS	inhouse library	1.21414e+06	1.07696e+06	1.60531e+06	927906	867128	927069	939572	1.97111e+06	389330	767452	473195	446256	1.87501e+06	1.08458e+06	1.21882e+06	527048	841970	405380	1.33558e+06	0.621601	0.246753	0.358379	-0.445337	1.17734	0.800576
Deoxycholic acid	Revesephase_NEG	inhouse library	263.8	11156.1	4151.64	4152.42	11523.3	24233	4744.75	27587.8	10839.3	20744.2	5267.42	19647.4	263.8	21333.5	18269.3	10180.7	24957.5	19328.6	5226.2	0.106864	0.125541	-1.06969	1.05379	0.419401	2.49133
D-Glucose-6-phosphate	Revesephase_NEG	public library	984378	1.05421e+06	1.13995e+06	4617971	975194	1983756	1.54486e+06	575384	1.72737e+06	2.12504e+06	719381	447972	1.40402e+06	1022703	543325	459858	1.74857e+06	517488	1.0511e+06	0.284382	0.930736	0.762995	-0.240266	1.95061	0.824222
D-Glyceric acid	Revesephase_NEG	inhouse library	612400	1.27582e+06	160970	323474	139626	872279	62224.9	1.15389e+06	1.90879e+06	1268979	2.54931e+06	2.76569e+06	868599	1.4201e+06	1.20778e+06	1.53743e+06	952828	2670128	885345	0.018648	0.246753	-1.42678	1.02782	0.326592	2.59241
Diethyl 2-Methyl-3-Oxosuccinate	Revesephase_NEG	inhouse library	263.8	14969.1	4229.2	8269.98	4453.76	25439	7698.31	28661.6	24946	23999.3	23136.2	30403.7	12793.4	35630.5	23389.4	28327.5	46052.1	33320.9	10617.6	0.00621601	0.017316	-1.97047	2.18499	0.233511	3.46633
Dihydrocaffeic acid	Revesephase_NEG	public library	4544.57	17922.9	263.8	6929.93	4702.72	263.8	263.8	263.8	263.8	263.8	7115.66	10392.7	4579.34	4392.22	15623.4	8135.33	263.8	17327.7	263.8	1	0.11121	-0.106657	-1.02257	0.901669	0.204543
DL-2-Aminoadipic acid	Revesephase_NEG	inhouse library	4393.11	160515	263.8	15683.2	263.8	101524	263.8	63540.4	78469.6	55713.1	63178.3	208548	91024.8	160626	89632.4	63447.7	70803.6	84320	48495.6	0.0478253	0.310863	-1.01429	0.419031	0.354745	1.66874
DL-2-Aminooctanoic acid	Revesephase_POS	inhouse library	12453.2	17362.6	97021.8	42410	58054.3	42302.2	25460.6	35922.9	17482.1	35776.7	25385	63410.9	47307.8	19880.4	89764	27201.2	56925.6	30438.2	39306.2	0.832945	0.662338	-0.0444974	-0.577587	0.971805	0.668456
DL-Methionine sulfoxide	Revesephase_POS	public library	359225	113109	54134.6	23590.6	239989	20405.4	88410.2	96356.5	107321	100364	128024	105908	48491.9	101227	126271	115114	122808	89472.7	74656.2	0.832945	0.536797	0.642974	-0.639116	1.61245	0.570515
Dodecanedioic acid	Revesephase_NEG	public library	128650	187369	61707.6	383563	56375.1	373492	216029	227262	145921	223059	170887	876908	151758	183690	203409	168045	212205	215714	335244	0.17094	0.246753	-0.576499	0.533855	0.557426	1.38265
D-Pantothenic acid	Revesephase_NEG	inhouse library	27100000	40500000	23600000	37500000	26300000	40300000	22500000	39100000	42800000	44400000	40500000	39100000	24600000	30500000	32500000	38500000	31400000	40500000	19400000	0.76939	0.200217	-0.133182	0.856813	0.966862	1.23441
Ectoine	Revesephase_POS	public library	126018	88134.9	92760.2	69497.1	88092	61423.2	174573	46072.3	77784.5	47062.9	76267.4	77514.7	30814.5	70723.7	87652.1	70282.4	129399	86155.2	49152.2	0.17094	0.177489	0.625959	-0.294951	1.23519	0.866847
Eicosapentaenoic acid	Revesephase_POS	inhouse library	5095.57	13077.3	263.8	5525.51	263.8	12935.7	4996.51	5641.52	5921	6090.07	10916.8	6702.78	21043.8	263.8	21185.2	6637.34	16222.6	12156.1	19694	0.0657756	0.234267	-1.0809	0.619726	0.373045	1.59958
Epigallocatechin	Revesephase_POS	public library	314362	656380	206179	64681816	13029853	54147476	46942120	263.8	18946568	2.20211e+06	12611656	1.12011e+06	473839	244337	7.03392e+06	18149.1	263.8	10398130	53777468	0.621601	0.662338	0.276588	0.242527	1.7275	1.42448
gamma-Glutamylleucine	Revesephase_NEG	public library	5169022	4.85751e+06	2788563	2412285	4367195	3.80249e+06	1.67748e+06	4.19257e+06	5717400	5.8311e+06	5079571	5444938	1866972	4683159	4364054	5360947	4.10489e+06	5.36926e+06	1.8323e+06	0.832945	0.662338	-0.138577	0.298261	0.949277	1.11853
gamma-Glutamylphenylalanine	Revesephase_NEG	inhouse library	1.23837e+06	1209386	610358	514491	1.0859e+06	874567	427331	958577	1.32333e+06	1.41997e+06	1.2446e+06	1.24866e+06	504948	1.2357e+06	1.10853e+06	1.31573e+06	980639	1.26869e+06	448155	0.621601	0.536797	-0.220536	0.280794	0.918946	1.11773
Gluconic acid	Revesephase_NEG	inhouse library	13491000	28936940	15936070	23024800	11339700	21965890	6025052	24941150	38313840	34590730	32300040	22915690	9885399	18434950	18621070	26703680	18159890	24986530	7768374	1	0.246753	0.0149	0.716856	1.00604	1.42114
Glucuronic acid	Revesephase_NEG	public library	5354.11	11143.3	263.8	11920.9	4455.3	8180.47	9072.91	11165.4	4933.89	10247.4	10673.8	3685.31	12489.8	8468.5	4560.01	17645.7	5408.09	30018	15188.5	0.222222	0.662338	-0.676292	0.601744	0.543995	1.36487
Glutaric acid	Revesephase_NEG	inhouse library	555090	1.32242e+06	418858	325796	724837	575726	408201	778657	888814	849778	699170	1.38359e+06	812197	1.08166e+06	938784	959565	690760	929404	493385	0.17094	0.536797	-0.707348	0.0947126	0.734661	1.0458
Glutathione (GSH)	Revesephase_POS	public library	275752	22784.3	7968178	1.71098e+06	1.61087e+06	25316.3	60693.7	38622.6	18185.4	4571.66	10046.2	4659.66	86319.2	22844.9	28300.5	263.8	41552.9	5389.49	182807	0.029526	0.030303	1.07792	-0.967136	49.825	0.0113212
Glutathione (oxidized)	Revesephase_NEG	public library	26149.3	23498.6	6737.05	47445.9	72247.8	4117.83	17518.3	5726.83	263.8	263.8	263.8	4781.34	186518	263.8	263.8	22171.2	4295.61	263.8	73018.4	0.210874	0.0128656	-0.0210467	-1.58894	0.966217	0.133247
Glyceraldehyde	Revesephase_NEG	inhouse library	43900000	61600000	44800000	54500000	41100000	47600000	31500000	50700000	60900000	13400000	35400000	51200000	45400000	57900000	53100000	55100000	43600000	51700000	45800000	0.621601	0.428571	-0.183277	-0.615349	0.974344	0.811644
Glycerophosphocholine	Revesephase_POS	public library	7142183	2.00421e+06	10624682	5.67905e+06	6347797	1.54001e+06	3.08079e+06	2.06495e+06	2.32262e+06	1.78011e+06	2.45226e+06	2566483	956619	922978	1.82681e+06	1.80521e+06	1.39335e+06	2.03327e+06	738760	0.00621601	0.0519481	2.32487	-1.80733	4.15541	0.347002
Glycyl-L-proline	Revesephase_POS	public library	6650885	8095509	2.48903e+06	5280675	6225763	5681651	3.88741e+06	6989870	9571586	8794111	9782660	12127987	3.78082e+06	6.20743e+06	9098006	9285008	8301544	9223698	5294623	0.17094	0.246753	-0.815663	0.694922	0.726273	1.29623
Gly-Leu	Revesephase_POS	public library	5075646	4.3282e+06	6366226	4.42519e+06	6.17342e+06	3.65703e+06	3.98494e+06	4.06473e+06	4.43054e+06	4.78622e+06	4506281	3.38646e+06	2.64091e+06	3.49853e+06	3.51822e+06	3248094	3.65575e+06	3.50166e+06	2815166	0.018648	0.004329	1.54465	-2.1532	2.01831	0.468174
Gly-Val	Revesephase_POS	public library	208173	209143	202378	222070	348425	58440.9	73553.9	190076	115253	122332	109004	53591.6	79854.9	62952.8	273360	154037	176400	84498.8	58816.9	0.001554	0.125541	2.8673	-1.33921	1.60633	0.80366
Guanosine	Revesephase_POS	inhouse library	5834256	4.33371e+06	139334	5.00619e+06	6604461	5.75863e+06	6.541e+06	6677734	3.88606e+06	4416105	3.28812e+06	3.53478e+06	96422.9	3.81571e+06	4526125	263.8	5019332	3254566	6.29869e+06	0.284382	0.930736	0.423052	0.326564	1.32106	1.1622
Guanosine 5'-Diphospho-D-Mannose	Revesephase_NEG	inhouse library	61101.3	68459.7	55345.5	54892.7	8916.57	55203.4	263.8	88636.9	29961.2	16358.2	28274.8	40855.9	155177	78376.6	46884.6	16433.9	47808.1	28698.4	48655.9	0.621601	0.428571	-0.202771	-0.432685	0.859696	0.732759
Guanosine 5'-Phosphate	Revesephase_POS	inhouse library	194377	196156	757980	259172	452222	604220	652322	511489	378144	307043	302215	249219	458691	253987	126750	175901	116327	233654	754727	0.43512	0.329004	0.315236	0.406854	1.25603	1.23457
Guanosine-5'-Diphosphate	Revesephase_NEG	inhouse library	235928	46943	165969	4710.73	55305	93271.1	263.8	165497	32443.2	55330.2	10967.8	59981.6	166498	25197.9	51839.4	118460	52237.4	31620.4	44610.8	0.724165	0.536797	0.440848	-0.489794	1.47911	0.585911
Hexadecanedioic acid	Revesephase_NEG	inhouse library	263.8	16801.5	4103.65	21785.6	4242.03	26324.5	15492.8	35942	15634.7	38019.5	29883.7	35643.7	16725	13478	12850.6	23320.9	21091	30579.5	21190.4	0.0932401	0.0519481	-1.36055	1.67291	0.431809	2.84797
Hexanoylglycine	Revesephase_NEG	inhouse library	34190.7	49063.4	29172.4	39431.2	44460.3	22560.4	11007.5	61848	42780.7	131566	50828.7	48660.9	14532.7	29172.7	47616	84865.2	42850.1	323055	17264.3	0.832945	0.662338	-0.418262	0.402986	0.516612	1.36085
Hippuric acid	Revesephase_NEG	inhouse library	263.8	12735.6	263.8	4658.47	4055.98	4683.42	4044.58	17044.8	17970.8	4987.13	263.8	263.8	4702.73	36311.8	263.8	263.8	15173.9	14440.2	4316.32	0.498018	0.310863	-0.454504	0.530131	0.464298	1.85774
Histamine	Revesephase_POS	public library	12867.8	21402.5	44294.6	16541.8	263.8	263.8	52827.3	5424.39	24673.4	33438.6	52519.5	5450.89	15271.3	4967.41	4875.87	14811.8	6046.9	5633.31	61411.6	0.43512	0.464192	0.217636	0.418104	1.28804	1.47798
Hydroxyphenyllactic acid	Revesephase_NEG	inhouse library	2.42566e+06	3.86415e+06	1772967	1.73422e+06	1.38145e+06	1.50865e+06	966528	2.10486e+06	1.53195e+06	2.24195e+06	1.30956e+06	2565958	2.97229e+06	2.81336e+06	2.33978e+06	1.93403e+06	2.74975e+06	1971704	1660353	0.43512	0.246753	-0.184826	-0.763112	0.940985	0.720397
Hypoxanthine	Revesephase_POS	inhouse library	81228460	121833976	18384060	24432444	29713188	24815854	21314872	124758030	33417510	33130052	31635990	29053556	18738480	17259902	119828040	34845764	45967090	28663666	27044828	0.724165	0.792208	0.365751	-0.223797	1.37195	0.813619
Indole-3-Acetic acid	Revesephase_POS	inhouse library	30271.5	25606.8	93235.2	61747.9	52508.4	93797.8	54078.1	112235	133499	158433	74788.7	65737.7	249094	27542.4	225119	123201	227057	113044	91597.6	0.045066	0.030303	-1.19476	1.39913	0.375441	1.98337
Indole-3-aldehyde	Revesephase_POS	inhouse library	1598859	1566243	1822308	2247115	2072312	2081420	1953211	2153745	2181015	1958749	2044501	1968094	2260652	1892728	2201245	1681327	2135137	2278381	2229674	0.17094	0.329004	-0.827795	0.874304	0.894499	1.10785
Indolelactic acid	Revesephase_POS	inhouse library	66633.6	184070	62363.3	153973	62677	23631	70558.7	30103.9	109469	132450	80632.4	316382	227659	265412	235567	81702	177485	56677.5	97459.3	0.17094	0.662338	-0.850937	-0.570142	0.58117	0.702962
Inosine	Revesephase_NEG	inhouse library	61600000	53600000	46600000	54400000	29000000	53700000	23300000	56200000	42900000	53200000	44000000	46700000	23600000	45100000	44900000	25900000	53900000	47600000	643192	0.127428	0.536797	0.750839	-0.259794	1.3606	0.928834
Inosine-5'-Monophosphate	Revesephase_POS	inhouse library	433979	105244	1.48757e+06	259897	598393	825993	749043	608445	336916	430302	282185	166164	392448	92324.1	73813.3	118827	105752	255378	785410	0.17094	0.662338	0.805413	-0.0878363	2.31953	0.933794
Isobutyrate (SCFA)	SCFA_NEG	Standard compound	610074	747858	655595	552636	556895	641863	637182	621683	737013	786445	875080	764667	589458	726686	839519	527102	621657	734345	822264	0.284382	0.177489	-0.715773	0.90613	0.888226	1.14718
Isobutyryl-L-carnitine	Revesephase_POS	inhouse library	685152	567599	2347558	1106345	816695	582891	400907	589928	381240	404114	479071	222386	609822	344915	144487	498456	217423	403198	919364	0.018648	0.017316	1.32394	-1.18535	2.63013	0.428205
Isocaproate (SCFA)	SCFA_NEG	Standard compound	9522	6372	52947	8534	14184	26652	40758	19378	48585	5930	7074	14633	15882	8550	248433	43418	19606	6647	31693	0.284382	0.792208	-0.425714	0.318449	0.376726	1.35047
Isocitric acid	Revesephase_NEG	inhouse library	2267998000	1229818000	2257521000	759453700	2176280000	1167406000	847762000	1059001000	957294500	1557388000	1056011000	1338732000	730884500	1009864000	1330280000	1267912000	1111612000	1266098000	503464600	0.17094	0.177489	1.27452	-1.15087	1.62472	0.637135
Isoleucine	Revesephase_NEG	public library	2358392	2229353	1275623	1371970	2539087	2192809	461951	687033	445331	2115225	3218867	3252494	903416	1918036	2075013	2895076	1823669	2388789	989565	1	0.329004	-0.0896751	-0.420431	0.964635	0.777643
Isoquinolone	Revesephase_POS	public library	5196.99	7189.65	16898.3	36816.8	6588.31	41108.7	47440.7	31956.6	15619.7	25721.3	33840.4	25929.3	47245.7	8151.98	23637.4	16536.9	24793	22478.2	50057	0.0932401	0.0822511	-0.852852	1.35618	0.531482	2.2434
Isovalerate (SCFA)	SCFA_NEG	Standard compound	337982	431554	345973	308557	300313	490345	476036	406548	461310	611221	821072	500456	363205	416502	436661	328339	361821	476441	470782	0.045066	0.00865801	-1.17134	1.54571	0.822551	1.5786
Isovalerylglycine	Revesephase_NEG	public library	1.0825e+06	639160	275611	682416	929796	645530	1.66163e+06	791677	1.22791e+06	1.51109e+06	1.20096e+06	1.17078e+06	1.17267e+06	1.34044e+06	1.07135e+06	1.22374e+06	1.44724e+06	1.62935e+06	1.058e+06	0.00621601	0.0822511	-2.07216	1.14849	0.571033	1.62507
Isovaleryl-L-carnitine	Revesephase_POS	inhouse library	23180.3	34200.7	62178	48674	45583.6	126035	150940	122610	73286.4	89847.9	95916.3	18379.5	69610.3	16476.1	23506.2	22255.4	24161.2	51088.8	102491	0.621601	0.004329	0.0624101	2.62009	1.04311	2.56698
Kynurenic acid	Revesephase_POS	Standard compound	174030	628864	447676	309756	456239	727643	1109861	1378831	1235091	1044929	1134909	1165713	778217	568331	980580	864473	859682	993222	1139061	0.003108	0.004329	-2.56299	3.22756	0.439024	2.74033
L-(+)-Ergothioneine	Revesephase_POS	public library	26698.8	64068.1	44985.2	78342.4	40023.4	76632	44318.1	57281.4	47562.6	59479	53847.3	35456.8	14363.8	22020.5	27948.6	34660.3	38106	40016.7	49729.1	0.0932401	0.662338	1.10794	0.324702	1.55008	1.11208
L-(+)-Lactic acid	Revesephase_NEG	inhouse library	69700000	32100000	63400000	120000000	61600000	122000000	53000000	125000000	78900000	191000000	167000000	101000000	125000000	81800000	151000000	149000000	19000000	69700000	150000000	0.106864	0.0822511	-0.800938	1.1097	0.655499	1.77071
L-Alanine	Revesephase_NEG	inhouse library	234709	110078	162229	166246	104316	222696	151100	171222	171689	77490.1	153595	135929	710077	208481	167832	136364	159824	223699	304623	0.284382	0.930736	-0.597175	0.045086	0.60783	1.01575
L-Arginine	Revesephase_POS	public library	139301	42597.7	67866.9	30716.3	118922	39034.3	28593.5	17780.4	136297	59348.6	479991	62027.9	11109.3	74950.3	39959.5	350756	385984	27213.3	56585.9	0.832945	0.662338	-0.346678	0.314604	0.633607	1.58788
Lauroyl-L-Carnitine	Revesephase_POS	inhouse library	66604.2	100538	162903	141361	43914.2	185739	149513	126345	100555	77571.8	79736.3	77111.3	158326	52033.9	79997.8	84881.8	110105	95080	125537	0.943279	0.536797	0.120884	0.335968	1.05292	1.16345
L-Carnitine	Revesephase_POS	inhouse library	556063	599145	855925	756822	491587	644478	800034	673843	514698	423848	327113	256776	652138	283334	450119	305385	571594	270159	790481	0.127428	0.536797	1.02279	-0.489379	1.45678	0.865156
L-Carnosine	Revesephase_NEG	inhouse library	55159.6	243838	16848.8	204398	26463	287216	148863	187605	244604	237266	177685	136760	167414	141242	109842	125573	91007.1	134363	107871	0.621601	0.177489	-0.241706	1.1846	0.862594	1.95601
L-Dehydroascorbic acid	Revesephase_NEG	inhouse library	15265.9	68499.6	19558.6	114060	4789.93	102005	56709.8	78815.4	85241.5	82951.4	73694.2	77058.2	34315.7	55409.3	22650.3	33954.7	14245.1	160052	73616	0.43512	0.177489	-0.289581	0.994351	0.754248	1.79821
Leucine	Revesephase_NEG	public library	44169951	41035619	26205060	27934461	45474388	41891916	7440065	12716171	8382043	39245415	54496851	55080663	17127529	34643189	35618458	49526205	31987215	40196525	16798326	0.832945	0.428571	0.140318	-0.537761	1.05243	0.740238
L-Glutamic acid	Revesephase_NEG	inhouse library	9433511	14500000	6262925	8718871	5.33576e+06	14500000	5324928	15400000	13200000	13800000	13900000	13700000	10100000	11100000	9879529	12500000	11200000	12700000	7396801	0.17094	0.272229	-0.772161	0.964252	0.79933	1.43358
L-Glutamine	Revesephase_POS	public library	660775	35499.9	99279.8	158929	67919.6	72557.9	156446	75174.6	19988.1	165337	71646.4	110637	124722	45558.5	26320	62024.2	191609	15146.5	163793	0.621601	0.792208	0.632679	-0.570744	2.21117	0.457379
L-Histidine	Revesephase_NEG	inhouse library	1.60735e+06	3.01826e+06	591414	1.55454e+06	1.66608e+06	2.08014e+06	832615	1.87974e+06	3.41301e+06	3.75427e+06	3673257	4.05435e+06	1.18289e+06	2560333	2.27407e+06	4.25219e+06	1.7883e+06	3075382	801501	0.222222	0.125541	-0.66892	0.794058	0.675383	1.54398
Linoleyl-carnitine	Revesephase_POS	public library	39821.8	49444.2	74000.5	120485	38126.9	93459.6	59672	52857	73020.6	71139.2	60172.8	79064.6	71795.8	38718	65760.4	46146.3	65394.1	47713.7	84632.3	0.832945	0.536797	0.0744756	0.144491	1.03161	1.06231
L-Kynurenine	Revesephase_POS	inhouse library	2072373	1608549	2009246	1043521	2057702	1951622	1489088	1245555	1784373	3100790	1507077	2202649	1678220	1466551	1488401	1778134	1606389	1389115	1100158	0.43512	0.662338	0.425868	0.140119	1.10674	1.05013
L-Ornithine	Revesephase_NEG	inhouse library	37574.1	186066	11152.5	61740.1	46984.9	112291	43996.5	133051	240780	259122	278588	281841	49255.3	177483	151259	266173	120021	193628	36463.3	0.127428	0.0822511	-1.02083	1.18925	0.430701	2.59043
LPC 16:0	Revesephase_NEG	public library	20700000	21100000	22000000	20300000	19800000	21300000	20000000	22100000	15600000	19000000	22000000	21400000	17400000	18700000	21900000	23300000	19100000	20500000	16100000	0.523699	1	0.457648	-0.371035	1.04949	0.962464
LPC 17:0	Revesephase_NEG	public library	226818	324872	180893	260637	174893	295179	239084	208659	324090	290662	250087	232011	122699	163339	257701	290732	229279	253150	120114	0.621601	0.428571	0.364709	0.602838	1.1198	1.14698
LPC O-16:0	Revesephase_NEG	public library	83398.2	108249	133443	144465	72572.4	120339	61805.2	90800.7	104324	92314.2	82543.7	54520.5	37986.8	46722	51711	45871.6	50411.2	40682.2	32053.5	0.001554	0.428571	3.00517	-0.591106	2.40973	0.848704
LPC O-17:0	Revesephase_POS	public library	187545	164605	175206	182776	206791	227798	170607	234633	183178	253918	111572	233808	40384.1	196049	244382	178343	215876	191907	151708	0.523699	0.536797	0.0325578	0.306124	1.01007	1.07398
LPE 14:0	Revesephase_NEG	public library	23755.2	23541.3	13210.5	13795.4	24890.8	15314.1	4317.92	23460.4	20061.8	37859	4445.76	34383.5	263.8	263.8	18700.1	25777.1	22408.4	3981.77	263.8	0.418183	0.536797	0.534505	-0.202317	1.49666	0.885974
LPE 16:0	Revesephase_NEG	public library	4630383	4673687	4669237	6.34773e+06	3.87626e+06	4.00414e+06	3.89962e+06	3888433	4457888	4872016	3.36398e+06	3.46536e+06	3.19385e+06	3.45669e+06	4.04928e+06	3329301	3.11898e+06	3.36314e+06	2516537	0.003108	0.246753	2.2031	-0.963627	1.46135	0.843279
LPE 16:1	Revesephase_NEG	public library	247642	230672	233142	256257	206930	176116	218062	148479	192206	229821	201983	157785	104217	113063	186609	171644	127067	171298	69614.9	0.001554	0.017316	2.63448	-1.46544	1.70656	0.827675
LPE 18:0	Revesephase_NEG	public library	8522471	7.87074e+06	6147244	9207690	5937432	7.5549e+06	6.02329e+06	7053265	8.12481e+06	13000000	6192831	7.31804e+06	5766117	7434039	7.46158e+06	7351864	5.4822e+06	7.68009e+06	4.43545e+06	0.17094	1	0.657453	0.193132	1.1392	1.06029
LPE 18:1	Revesephase_NEG	public library	8938910	5775096	7.77003e+06	9705107	7.46286e+06	8417999	8.33057e+06	8474071	10100000	10100000	9549669	9806062	6843696	8.09191e+06	9976478	10500000	8014207	9296475	5752580	0.43512	0.16993	-0.350986	0.948541	0.929143	1.15531
LPE 18:2	Revesephase_NEG	public library	167053	337765	287505	411019	281859	263680	244470	228789	286142	307434	361872	265654	184632	213851	276466	215583	232963	222764	180619	0.0932401	0.662338	1.1251	-0.196975	1.32568	0.949584
LPE 22:4	Revesephase_NEG	public library	2.60953e+06	3.78688e+06	2.12144e+06	2.70628e+06	2.29158e+06	2.86734e+06	975680	2.93355e+06	3.73895e+06	3.38215e+06	3771665	3.62499e+06	2.59532e+06	2.88526e+06	3904102	3952766	3.25777e+06	3744698	2.62216e+06	0.127428	0.428571	-0.967633	0.249199	0.81337	1.08943
LPE O-17:1	Revesephase_NEG	public library	75431	22352.3	51908.7	63294.5	58611.5	56440.3	37711.7	39208	73317.7	91505.5	47396.6	89458.7	26898.5	52214	71867.8	57012	53324.3	61073.8	28730	1	0.930736	-0.0343344	0.145653	0.986331	1.06033
LPE O-18:1	Revesephase_NEG	public library	1.56439e+06	1.23009e+06	991011	1.41569e+06	893775	1.21015e+06	835289	1.0817e+06	1.44452e+06	1397142	932315	1.699e+06	795467	1.18168e+06	1.39446e+06	1.46347e+06	948363	1.39114e+06	559059	0.832945	0.662338	0.106242	-0.239985	1.03385	0.943557
LPE O-18:2	Revesephase_NEG	public library	7.85582e+06	7984350	6098477	7.29434e+06	6.41451e+06	6772885	5.47109e+06	5748752	8.35501e+06	8601119	8.037e+06	7.2966e+06	3.70784e+06	5228577	7.21124e+06	7.59632e+06	5.2892e+06	7207948	2.69848e+06	0.17094	0.792208	0.803326	0.0274169	1.23358	1.00488
LPE O-18:3	Revesephase_NEG	public library	114776	108206	96980.2	124097	104297	94602.1	94518.7	69690.2	111299	139594	149413	133851	40169.2	71624.4	92075.6	86635.7	89123	99375.2	39201.3	0.045066	0.792208	1.01858	0.00707234	1.34555	1.00166
LPG 16:0	Revesephase_NEG	public library	13343.9	383417	186982	115631	27776.4	240932	15022.8	67950.6	19312.7	249776	49924.3	66583.5	166045	89797.7	336964	37420.9	9711.11	139950	96353.5	0.832945	0.930736	0.210477	-0.271264	1.23399	0.736801
LPG 16:1	Revesephase_NEG	public library	184649	206478	162373	140255	140935	207601	128095	159950	201495	279377	235813	169715	60206.5	84894.9	153076	166408	126754	169115	35275.5	0.222222	0.329004	0.932048	0.724442	1.3833	1.21036
LPG 18:0	Revesephase_NEG	public library	263.8	280532	442642	928212	610520	56268	683739	109646	22929.6	263.8	366509	290138	300875	481686	79914	461008	50604.7	397576	590569	0.724165	0.360216	0.433238	-0.732782	1.36462	0.456551
LPG 18:1	Revesephase_NEG	public library	1816337	1.14002e+06	641610	1.62392e+06	524556	548991	269196	177949	703534	886369	1.3684e+06	892514	1.75246e+06	1.19622e+06	366364	607043	950332	2.20813e+06	1.19279e+06	1	0.246753	0.00561519	-0.892293	1.0031	0.573462
LPG 18:2	Revesephase_NEG	public library	230630	183203	137992	383976	130339	12037.5	57994.3	263.8	82447.6	192777	200949	209560	210378	206841	277542	35513.6	118328	274935	89747.7	0.724165	0.125541	0.350901	-1.17744	1.19888	0.42714
LPG 20:4	Revesephase_NEG	public library	2507384	1.96474e+06	608103	2.86704e+06	1.28498e+06	703765	586544	343965	908229	893333	2365423	1.55271e+06	2482333	2.10383e+06	1.70939e+06	1.07916e+06	1.0831e+06	3462689	2.41963e+06	1	0.125541	-0.154122	-0.992565	0.929449	0.523641
L-Phenylalanine	Revesephase_NEG	inhouse library	7528130	8.14291e+06	4718949	4921371	7.09023e+06	4305481	2.92242e+06	4881780	8695645	9156715	8492866	10400000	2985683	7.30099e+06	6.49345e+06	9361609	4.99174e+06	7972013	2.51464e+06	0.943279	0.930736	-0.00839848	-0.0288434	0.996587	0.989018
LPI 16:0	Revesephase_NEG	public library	3.07545e+06	2977379	3583831	2.23426e+06	2.82995e+06	2203703	2.71959e+06	1.2231e+06	2839266	2.25223e+06	3.47781e+06	1.97391e+06	3.17649e+06	3.11205e+06	2.6901e+06	1.76935e+06	2.98547e+06	2.69254e+06	3011892	0.621601	0.246753	0.476996	-0.683319	1.09852	0.834175
LPI 18:0	Revesephase_NEG	public library	309467	217564	238747	485002	321996	729365	95218.3	529087	444710	923446	150540	61214.5	401365	357671	453428	576613	496935	739050	679823	0.0932401	0.536797	-0.806033	0.599944	0.668182	1.52192
LPI 18:1	Revesephase_NEG	public library	250995	213649	283845	239737	37704.9	103266	185837	33071.3	212932	187544	342130	142217	357999	292184	301727	141013	310094	131092	293966	0.284382	0.329004	-0.407587	-0.250018	0.83312	0.864889
LPI 20:4	Revesephase_NEG	public library	3.08111e+06	5.30256e+06	2.97501e+06	2.78395e+06	2896059	4.2392e+06	2.71629e+06	4029382	5.23415e+06	4936135	4.74065e+06	6402611	2.80628e+06	3.65772e+06	4.99209e+06	5997804	3.9767e+06	5903985	2.4797e+06	0.284382	0.428571	-0.762023	0.849955	0.75274	1.26652
L-Pipecolic acid	Revesephase_POS	inhouse library	265068	365605	138397	207063	212831	204743	128552	197283	339348	248749	396199	422400	294965	210763	285932	208770	242696	224365	198173	0.621601	0.930736	-0.276239	0.144767	0.911056	1.06176
LPS 16:0	Revesephase_NEG	public library	230521	75432.2	160427	323396	171664	186591	130308	174141	233580	242664	210254	181243	145148	173473	144674	205694	57801.3	83503.4	77161.4	0.354312	0.662338	0.775764	0.0528505	1.43942	1.02064
LPS 18:1	Revesephase_NEG	public library	751566	1024546	417168	565133	557800	797870	389704	824420	1.09974e+06	1094737	968221	1.36379e+06	388187	756809	924138	1.17991e+06	621058	1.2403e+06	356673	0.43512	0.246753	-0.522278	0.723594	0.77676	1.30035
LPS 18:2	Revesephase_NEG	public library	46759.8	62316.4	48746.5	60211	38107.6	50226.5	70110.2	45968.7	52007.2	54176.1	65243.8	59766.5	33276.6	43991.9	46171.3	47316.2	39734.8	40617.4	27167.4	0.127428	0.428571	0.846388	0.479142	1.21235	1.09878
LPS 20:4	Revesephase_NEG	public library	777416	1.03681e+06	564820	622149	740024	962409	453548	1.00085e+06	1.20127e+06	1189387	1.29552e+06	1.24024e+06	482754	779476	956166	1106436	844278	1.23854e+06	507223	0.354312	0.177489	-0.518706	0.955686	0.836597	1.3594
LPS 22:6	Revesephase_NEG	public library	9242500	13700000	6864369	7529339	8996664	12100000	8348456	13200000	14000000	12500000	14100000	17700000	9165418	12200000	16500000	17400000	12300000	16800000	10100000	0.029526	0.125541	-1.38245	1.19239	0.660922	1.33542
L-Serine	Revesephase_NEG	inhouse library	883213	1.06051e+06	417182	237776	640364	506876	150307	349533	1.08008e+06	1.06648e+06	1.24947e+06	1.59918e+06	312249	970101	835474	1.38046e+06	503563	1.15952e+06	365313	0.43512	0.662338	-0.525892	0.193646	0.727277	1.13273
L-Tryptophan	Revesephase_POS	inhouse library	763703700	748984900	549799600	518945600	954720400	564727700	404829800	595681000	1036771000	1130996000	1055779000	1134535000	405314800	796308400	890249300	1066157000	728484000	929816700	394518800	0.621601	0.536797	-0.326598	0.319046	0.891648	1.12853
L-Tyrosine	Revesephase_POS	inhouse library	34370132	37768360	26710226	263.8	51813056	34337708	30606752	37857580	58589270	53718536	41017652	63497884	31384422	47123310	44043536	37807820	39236540	31470150	28193952	0.354312	0.246753	-0.646377	0.754684	0.746874	1.41668
Lumichrome	Revesephase_POS	inhouse library	94312	127996	132540	174323	121318	198147	174716	153045	169216	156862	167902	208880	210383	105090	152363	148762	144653	190042	191599	0.0652681	0.0519481	-1.05417	1.61232	0.769939	1.30657
Lysine	Revesephase_POS	public library	13433474	18152516	9055285	11761939	12493995	11059249	10490847	12073032	17658986	17365364	18989158	21118750	8684916	13275108	13974614	19429142	12260934	14918310	8815458	0.724165	0.792208	-0.24587	0.413973	0.923169	1.12533
Malic acid	Revesephase_NEG	public library	13900000	23700000	9515651	13100000	9567027	19200000	4.81569e+06	19700000	19400000	18700000	19600000	19400000	14300000	21600000	17700000	14500000	19800000	15500000	14600000	0.0932401	0.428571	-0.718082	0.458507	0.812608	1.21109
Malonic acid	Revesephase_NEG	inhouse library	18503.4	77102	263.8	33046.9	263.8	73010.5	31115.5	91722.4	56064.9	89285.1	114513	193133	140054	129047	138669	94798.4	121906	217253	149689	0.00425734	0.0546812	-3.08963	1.50253	0.174487	2.93977
Maltol	Revesephase_POS	public library	324518	460339	371728	1.13411e+06	452934	852621	948241	824379	408564	634450	572645	569294	942219	557250	725696	430399	813885	639006	476301	0.17094	0.246753	-0.364837	0.539157	0.851721	1.2881
m-Coumaric acid	Revesephase_POS	public library	19066.2	5305.25	263.8	7130.63	22681.7	19970.7	8498.17	20469.1	10825.7	21950	5331.39	5584.99	263.8	5188.09	263.8	263.8	5036.61	13376.4	21408.3	0.298773	0.428571	0.501487	0.398939	1.69533	1.33225
Methionine	Revesephase_POS	public library	3262864	6.8269e+06	8167344	5.96311e+06	11052328	5.95174e+06	5303311	7.59931e+06	12674614	11923489	10956918	11026411	3103563	3.71384e+06	7.35569e+06	14064777	6858225	9162194	5.92509e+06	0.943279	0.536797	-0.163024	0.604048	0.922011	1.28545
Methyl-3-hydroxybutyric acid	Revesephase_POS	public library	80807.4	79045.2	22921.1	35306.1	67315.5	53487.7	32835.1	49217.7	35333	60725.6	64360.7	90087.7	46383.2	60720.1	85554	20519.3	45540.8	31411.9	27449.3	0.832945	0.536797	0.217677	-0.352821	1.12011	0.864181
Methylmalonic acid	Revesephase_NEG	inhouse library	33400000	45400000	22500000	23300000	25200000	33400000	10800000	36000000	53100000	47100000	54000000	54300000	25300000	31700000	43800000	45000000	31600000	43300000	19800000	0.43512	0.200217	-0.586887	0.60619	0.813026	1.30396
Met-Val	Revesephase_POS	public library	65489.6	86357.9	103186	67901.9	64333.4	69957.1	36030.7	52419.9	113669	92684.5	110586	142725	14704.4	46157.1	78762.7	105768	62908.9	112334	35996.6	0.832945	0.792208	0.0655596	0.0618379	1.03383	1.02286
N1-Acetylspermidine	Revesephase_POS	inhouse library	57341.2	15905.4	59465.3	77853.3	18418	18174.1	36299.7	263.8	35879.3	20092.5	18564	9858.93	14169.3	263.8	11256.7	6756.07	263.8	5195.08	6871.78	0.00425734	0.329004	2.13787	-1.0666	6.70577	0.470462
N6-Tetrahydrofuranylpyridine-adenine	Revesephase_POS	public library	208510	183856	23261.9	189267	232567	205463	211467	257327	181156	216347	169320	169937	16401	101107	229835	263.8	212221	158307	224736	0.523699	0.662338	0.299621	0.601625	1.20411	1.23496
N-Acetylaspartylglutamic acid	Revesephase_POS	inhouse library	229469200	220672400	51082060	45842500	81821980	72626280	69745100	166297500	107926800	133059600	105183300	102014600	75873020	85634030	222653800	99121180	207826900	124762200	107825800	0.621601	0.930736	-0.0319268	-0.227045	0.980998	0.86772
N-Acetyl-DL-Glutamic acid	Revesephase_NEG	inhouse library	454776	388100	139279	73752.6	1048566	176280	443590	263.8	50846.4	126320	457760	109187	857121	151492	312102	1.14525e+06	102103	359571	754187	0.943279	0.428571	-0.125867	-0.653595	0.888195	0.496981
N-Acetyl-DL-Methionine	Revesephase_NEG	inhouse library	79515980	121003300	104945300	81509610	75108460	95400490	36477860	106190700	128576300	159878300	148629000	152616400	31796300	78065690	91106240	126325400	69217350	111856100	36009650	0.832945	0.246753	0.137561	0.514798	1.06075	1.21759
N-Acetyl-DL-Tryptophan	Revesephase_NEG	inhouse library	41780.4	77653.8	9605.01	28496.2	41603.7	37080.1	11746.4	47371.2	102583	105801	95786.3	170990	14399.4	78531.2	77190.3	110084	40784.7	108046	29379.4	0.222222	0.246753	-0.830041	0.723058	0.506228	1.67541
N-Acetylgalactosamine	Revesephase_POS	public library	6952.11	64230.4	16014.4	13155.3	30586.8	263.8	31969.2	45174.3	47745.7	42632.5	41760.1	263.8	5156.67	9698.28	58109.6	263.8	61646.5	45922.6	38911.1	0.714017	0.428571	-0.0483213	0.394179	0.952404	1.33361
N-Acetyl-L-alanine	Revesephase_NEG	public library	532216	475013	647476	612282	445836	2535059	522914	800366	704366	366774	678019	804461	1.56187e+06	614858	716032	729444	768612	779361	1.75171e+06	0.003108	0.246753	-1.12635	0.599201	0.561781	1.72253
N-Acetyl-L-arginine	Revesephase_POS	public library	337120	412131	281731	76463.8	250464	146795	200299	252945	214125	235735	306369	348917	172589	227020	374211	380219	312557	366455	299379	0.621601	0.329004	-0.372186	-0.450044	0.875595	0.832326
N-Acetyl-L-Asparagine	Revesephase_NEG	inhouse library	5635.36	28414.5	5297.94	20481.6	4624.98	42338.3	9630	42711.1	19278.5	26562	27756.9	32278.1	62746	42767.9	32423.3	57343.3	116408	17401	75722.7	0.00621601	0.125541	-1.5042	1.14638	0.235939	2.17566
N-Acetyl-L-Aspartic acid	Revesephase_NEG	inhouse library	2278814000	2834284000	2519228000	2677304000	1423506000	3167664000	1845710000	3625630000	2685491000	1830702000	2564685000	3217328000	3524275000	2866452000	2946179000	3265788000	2946417000	2801043000	3186019000	0.003108	0.536797	-1.79376	0.385905	0.758398	1.11649
N-Acetyl-L-histidine	Revesephase_POS	public library	64223.4	30001	18065.6	32551.9	40141.1	32686.2	20561.1	50402.6	38663.4	46311.5	40128.7	47732.8	13895.7	22237.7	32723.4	10974.2	43887.3	34439.6	54751.2	0.943279	0.662338	0.250711	0.0742709	1.13555	1.03052
N-Acetyl-L-Leucine	Revesephase_NEG	inhouse library	215853	237861	109584	268692	207860	199652	104859	204239	299812	363856	298760	398329	144859	248071	298350	357096	276677	403148	103571	0.17094	0.792208	-0.690062	0.425071	0.746046	1.179
N-Acetyl-L-Phenylalanine	Revesephase_NEG	inhouse library	1.07265e+06	1.53397e+06	326962	511712	968092	932716	326648	1.1363e+06	2.11948e+06	2.4997e+06	2.26053e+06	3.09994e+06	376797	1.36207e+06	1.26551e+06	2.3182e+06	1.0098e+06	2.1638e+06	354966	0.284382	0.329004	-0.689921	0.839651	0.59086	1.75137
N-Acetylornithine	Revesephase_NEG	public library	3705.31	59361.9	263.8	10384	263.8	43946.9	263.8	43754.8	36737.4	29830.9	68266.9	75765.9	41280.8	80657.6	75429.3	28956.8	77005.8	31698.1	37245.6	0.023081	0.231045	-1.60709	0.864457	0.264187	2.50973
N-Acetylproline	Revesephase_POS	public library	91335.7	75382.4	118068	41871.4	75965.1	58746.9	74700.5	52092.5	66195.3	36372.7	86850.9	78814	153824	20501	88546	84721.6	62436	47344.2	86995.2	0.943279	0.177489	0.0696388	-0.726985	1.03372	0.776077
N-Acetylserine	Revesephase_NEG	public library	986594	896809	808114	250328	299594	794173	152844	908970	806857	876353	1.02786e+06	909873	461617	730924	769578	666412	859994	804605	449470	0.943279	0.930736	-0.216669	0.315827	0.917528	1.17413
N-Acetyltyrosine	Revesephase_POS	public library	42404.1	87549.9	16505.3	12621.1	42006.2	54633.3	15320.4	76725.6	91244.4	114706	122594	157112	42675.9	79315.9	81288.4	111916	60659.2	112253	52277.7	0.029526	0.125541	-1.23799	0.99496	0.461275	1.9694
NAD	Revesephase_POS	public library	31195.1	16061.8	58219.5	8490.35	25014	25397	35989.1	51359	66014.6	30813.6	46376.9	21957.6	33376.8	18800.3	18790.3	18392.7	7306.09	12408.7	55536.5	0.724165	0.177489	0.250534	0.80364	1.19189	1.53469
N-alpha-Acetyl-L-lysine	Revesephase_POS	public library	232224	290492	181569	482638	151967	241260	181336	340570	237096	247640	335671	362678	171657	150040	304386	138823	287673	215927	330062	0.832945	0.662338	0.200041	-0.0355646	1.09228	0.985625
N-Butyrylglycine	Revesephase_NEG	public library	76400.5	137762	69329.9	164645	199270	253929	91120.1	32584.3	105446	163580	127976	217916	81217.3	264164	114545	173585	96455.3	141222	92501.7	0.523699	0.930736	-0.271043	-0.00510671	0.876647	0.997099
N-Fructosyl pyroglutamate	Revesephase_NEG	public library	19282.3	85409.7	15219.2	41889	6366.75	82118.6	9391.44	79969.6	60589.9	69331.3	80807.8	83823.9	57060.7	82847.9	92786.4	69296.8	112617	67617.8	94987.7	0.029526	0.329004	-1.91196	0.926429	0.407037	1.89399
Nicotinamide	Revesephase_POS	inhouse library	14241480	15586987	21745742	20703126	16226000	16203753	16358466	14997071	16264583	14667569	15455432	16128086	11832650	6402134	11744700	16071257	12076913	13731519	20401032	0.0652681	0.536797	1.00206	-0.820812	1.30646	0.884589
Nicotinic acid	Revesephase_POS	public library	1.03666e+06	946848	1056781	722087	766084	1.48739e+06	1.85755e+06	1.09695e+06	1.02501e+06	1.01057e+06	1.03783e+06	1.21404e+06	1.0669e+06	756312	959002	786379	498992	877468	1.52274e+06	0.724165	0.0822511	-0.190704	1.13982	0.943203	1.38298
Octopamine	Revesephase_POS	public library	1.72153e+06	1.65553e+06	855471	890307	1.4268e+06	905803	873710	1.08458e+06	1.32661e+06	1.25935e+06	1.40528e+06	1.54696e+06	842181	1.12155e+06	1.25884e+06	1.36021e+06	1.26293e+06	1.24929e+06	784585	0.354312	0.536797	0.379626	-0.475184	1.11169	0.872228
Oleyl sarcosine	Revesephase_POS	public library	53274.8	77640.5	5156.61	34470.5	34218	72567.7	5444.36	65360	96783.4	176671	90509.1	426576	13250.8	82042.6	147350	221732	99412.2	210933	15425.7	0.0932401	0.125541	-0.943126	0.88392	0.269262	2.06475
Palmitoylcarnitine	Revesephase_POS	public library	1.90597e+06	3.62546e+06	3.26928e+06	4017630	2.22093e+06	4472555	4.92404e+06	3.15521e+06	3.60594e+06	3.59338e+06	3258560	2.76056e+06	3.25901e+06	2.51349e+06	2.53187e+06	2.55796e+06	3059488	2284831	3113832	0.621601	0.428571	0.375349	0.941937	1.08975	1.27498
Palmitoylethanolamide	Revesephase_POS	inhouse library	4831691	9757213	4.40013e+06	9906721	9376418	7.5431e+06	5965533	6117871	11930279	13329093	10738068	22451244	3.64302e+06	4955388	7.21657e+06	9354746	7.00901e+06	11735431	3.20641e+06	0.832945	0.329004	-0.18421	0.493893	0.880177	1.21115
Pectic acid	Revesephase_NEG	inhouse library	640899	3578984	731719	2201970	837254	3823454	926658	3660997	5040405	3607007	4473709	6016492	1785742	2143808	4546541	6102662	1738894	6142095	1973291	0.0932401	0.017316	-1.11726	1.34117	0.419886	2.24552
Phenethylamine	Revesephase_POS	public library	25675.7	34789	20313	6176.52	34131.7	49677	77327.6	36813.3	72771	41200	62857.9	155394	57738.9	55814.5	79593.6	193161	76132.7	210832	54083.8	0.001554	0.004329	-1.52	2.01728	0.219471	2.34439
phenyl pyruvic acid	Revesephase_NEG	public library	18905.3	10492	15061.7	24659.8	60055.6	5452.85	5128.78	5385.79	5648.11	14296.1	14498.6	14052.3	12215.1	5980.85	9400.05	22287.7	5873.41	5453.34	4515.63	0.029526	0.017316	1.14449	-1.16663	2.59066	0.325208
Phenylacetaldehyde	Revesephase_POS	public library	75105.5	53390.7	37544	28900.1	5818.3	45934.2	57449.2	5814.16	19956.6	4788.37	16909.4	4770.51	8365.75	17718.4	20709.7	263.8	18632.9	263.8	20304.1	0.0335446	0.329004	1.55272	-0.578317	3.5287	0.626175
Phenylacetic acid	Revesephase_NEG	public library	263.8	5573.02	263.8	5289.26	4717.58	7583.74	6118.81	4928.86	5243.2	263.8	8671.4	3913.61	4693.96	5851.92	9882.06	4879.65	6104.6	4896.33	10703.4	0.163749	0.231045	-1.12594	0.725643	0.506071	1.69744
Phenylethanolamine	Revesephase_POS	public library	57720316	62496212	64918484	77520940	68987800	74722830	67066210	64633450	73495520	72946750	76952520	81180580	70099144	72228250	67411064	70634776	67719120	73662600	63983640	0.222222	0.329004	-0.691983	0.794175	0.935989	1.08002
Phthalic acid	Revesephase_NEG	public library	589699	564824	574536	511001	636690	370343	289642	520035	260581	586535	721475	867057	422444	645700	674478	602673	482892	471798	356376	0.943279	0.329004	0.0686864	-0.773164	1.01755	0.796214
Pimelic acid	Revesephase_NEG	inhouse library	266767	471153	488711	525980	500887	493255	391550	400311	408805	397787	343135	423091	456618	325288	461331	439629	481417	496556	675283	0.523699	0.246753	-0.177677	-0.521441	0.959136	0.900394
Pro-Gly-Pro	Revesephase_POS	public library	1.88597e+06	1.22431e+06	1.1478e+06	560102	1.72349e+06	459793	497573	707144	1.21448e+06	1.31794e+06	1.42562e+06	1.14431e+06	183190	565442	799752	1.12051e+06	699300	692807	227157	0.045066	0.329004	1.37689	-0.714121	1.92669	0.716247
Proline	Revesephase_POS	public library	2695508	2.28007e+06	1.61117e+06	1.74104e+06	2105602	1.91358e+06	1.71699e+06	1.17778e+06	2.46985e+06	1.70298e+06	2157218	3.87772e+06	1.53939e+06	1992335	1.82349e+06	2.94908e+06	1376387	1.93818e+06	1.35941e+06	0.621601	0.536797	-0.0253103	-0.480549	0.990356	0.889643
Proline betaine	Revesephase_POS	inhouse library	13894.3	23514.4	14974.8	9681.78	13130.3	33007.1	50652.4	25882.6	34993.9	4386.17	5787.38	75275.9	21655.8	26259.7	14862.9	13034.7	44963.1	15684.4	121542	0.0932401	0.428571	-0.802392	0.710962	0.360999	1.71452
Propionate (SCFA)	SCFA_NEG	Standard compound	26358626	27061749	23636195	20943600	23720701	21651922	22050511	20548904	22846601	24174786	27758649	22656339	18239730	26531808	22906640	17729266	22912686	23382512	21117331	0.127428	0.536797	0.823216	-0.427789	1.10986	0.951846
Pyroglutamic acid	Revesephase_POS	public library	10911296	5.32909e+06	21384636	6.82465e+06	18085176	6507445	8904363	9565548	4694982	5.14644e+06	6529650	6.19401e+06	11202454	6.40761e+06	4469119	6.219e+06	6298110	6525450	7.5015e+06	0.17094	0.125541	1.16893	-1.0489	1.82526	0.551005
Quinoline	Revesephase_POS	inhouse library	6248753	6106856	4673488	4795177	7201975	5033700	3946016	5402513	7826836	8819002	8759083	8583719	3801470	6168404	7227482	8487668	6023882	7793566	3867036	0.523699	0.536797	-0.390755	0.439619	0.893919	1.14227
Riboflavin	Revesephase_POS	inhouse library	18264.5	67926.6	10565.3	44176	10371.9	47791.5	35063.5	47287	59800.6	54610.6	63823.9	58366.2	47884	34489.1	52165.2	54083.3	47992.1	57190.7	70979.3	0.0932401	0.177489	-1.21462	1.04596	0.572106	1.69844
S-Adenosyl-L-Homocysteine	Revesephase_POS	inhouse library	277440	567332	255365	263.8	19139.9	163144	214051	178308	263.8	166534	10717.8	220343	270457	247672	238608	145999	163176	263.8	288733	0.76939	0.360216	0.158902	-0.551243	1.13713	0.545625
Salicylic acid	Revesephase_NEG	inhouse library	105933	172322	109338	58839.6	96793.8	124189	44822.5	171259	163828	115778	115048	168962	154959	123138	115928	129704	137698	137105	139111	0.0932401	0.428571	-0.981287	0.291994	0.785432	1.1274
Sebacic acid	Revesephase_NEG	inhouse library	119882	382262	229820	291387	265956	474690	438898	525674	615032	518163	440858	622019	351326	447850	553733	453513	515277	538857	455211	0.003108	0.004329	-2.48717	2.76983	0.523871	1.94763
Sedoheptulose 7-phosphate	Revesephase_NEG	public library	8044.07	89965.4	26844.5	450375	23498.8	70166.2	39893.5	85573.1	45805.5	89292.6	39219.2	4130.3	40368.7	32823.7	33441.8	25285.2	92015.3	15853.8	15860.8	0.724165	0.662338	0.705672	-0.421014	3.6876	0.514912
Serotonin	Revesephase_POS	inhouse library	60417	271608	111823	50061.6	91826.2	157256	200652	133189	225211	268244	171259	146383	142419	125705	283657	306072	484069	289464	220542	0.018648	0.125541	-1.12853	0.983395	0.468985	1.64439
Ser-Val	Revesephase_POS	public library	20690	9146.76	8163.32	263.8	263.8	12857.1	7817.5	10771.5	4562.03	18288.8	263.8	263.8	30764.1	16550	5103.55	19479.9	4985.44	263.8	5021.29	0.940836	0.782252	-0.240807	0.173165	0.747822	1.18012
Spermidine	Revesephase_POS	public library	16783190	1.45495e+06	13852931	1.22495e+06	13936288	620987	1.36751e+06	806432	875721	1.00243e+06	1083270	1.15628e+06	960135	915125	685527	743669	858457	635066	1.32657e+06	0.003108	0.00865801	1.75561	-1.552	10.3839	0.101518
Sphinganine	Revesephase_POS	public library	47756.9	79172	47750.1	69217.5	68690.1	6313.47	38681.5	7071.22	15232.8	10586.8	6331.59	27029.2	30518.5	24715.9	10957.4	263.8	16567.5	7283.95	17761.9	0.001554	0.004329	3.5748	-3.34059	3.70204	0.224517
Stearoylethanolamide	Revesephase_POS	inhouse library	1.15636e+06	2.48231e+06	919028	2426180	2451244	1.57887e+06	1.28328e+06	1.19446e+06	2801870	3.17416e+06	2406720	7.8982e+06	734944	1.02156e+06	1389916	2126529	1360375	3182896	652106	0.724165	0.662338	-0.192123	0.209745	0.821941	1.09867
Suberic acid	Revesephase_NEG	inhouse library	1824771	3254162	1998991	2840916	1900759	3573277	2312988	3829534	3389778	3539472	4453314	5631274	2854656	4070310	3717369	4357729	3918719	4105121	2438563	0.010878	0.017316	-1.64096	1.56071	0.608205	1.48753
Succinic acid	Revesephase_NEG	public library	5.48828e+06	711681	911345	370805	4052180	664440	936062	416760	2.05461e+06	4991036	1514929	3.53703e+06	1.17861e+06	415776	11600000	1.86533e+06	2.70096e+06	1.77535e+06	242490	0.943279	1	-0.173991	-0.249754	0.791526	0.764231
Taurine	Revesephase_NEG	public library	356661	1.72029e+06	300060	366343	214931	1.87158e+06	183029	1.58232e+06	1420051	1.55258e+06	1.61924e+06	1.52457e+06	1.23357e+06	1.54584e+06	1.54668e+06	628698	1.69774e+06	534334	1.87267e+06	0.0652681	0.329004	-1.24179	1.15824	0.447204	2.31801
Thiazolidine-4-carboxylic acid	Revesephase_POS	public library	469041	574599	47967.6	196699	435836	330597	462785	317900	341320	298073	413300	447754	251530	329471	357901	546768	319036	249801	325130	0.943279	0.792208	-0.0523545	0.0955031	0.97568	1.04592
Threonic acid	Revesephase_NEG	inhouse library	10300000	14200000	1461025	4331549	1.93682e+06	10700000	2.389e+06	18500000	14800000	11100000	14900000	18500000	17300000	17800000	13600000	10800000	13700000	18100000	17100000	0.010878	0.0822511	-2.16924	0.924387	0.40636	1.87171
Threonine	Revesephase_NEG	public library	580607	354813	338578	353113	540261	1.01744e+06	134345	463217	502548	458961	528865	870561	261837	518376	210900	1.13152e+06	251656	726975	234101	0.832945	0.792208	-0.298397	0.340739	0.824502	1.19399
Thymine	Revesephase_POS	inhouse library	710872	189492	250451	906991	792437	826647	895256	852938	897065	872268	869937	895222	245500	42669.6	546506	177575	960140	841249	909879	0.943279	0.125541	-0.0189226	1.24573	0.987366	1.52446
Tricarballylic acid	Revesephase_NEG	public library	11981.8	65807.4	11389.6	49024.3	4375.06	46529.3	9583.6	112210	106006	79246.2	152321	112184	63099	83660.1	125504	87178.6	33467.2	36197.3	34665.3	0.0652681	0.125541	-1.2223	1.21484	0.396081	2.95684
Tryptamine	Revesephase_POS	inhouse library	34640.2	20173.5	47215.6	263.8	31610	99569.7	14115.3	22582.9	144140	149639	129553	260017	263.8	27719	183260	389582	180366	479520	263.8	0.269606	0.177489	-1.05477	1.30149	0.140859	3.48262
Undecanedioic acid	Revesephase_NEG	inhouse library	106373	228921	81184.2	148469	101125	387566	139458	309301	271927	292417	208980	634382	175373	246321	251214	257024	272565	309973	170980	0.00621601	0.030303	-1.18894	1.649	0.45979	2.01386
Uracil	Revesephase_POS	public library	1.77454e+06	1.93405e+06	4.67062e+06	1.85133e+06	1.73201e+06	1631617	1.53756e+06	1.75195e+06	1.60764e+06	1.8296e+06	1.71677e+06	2.07135e+06	2.20207e+06	2056098	1656415	2.19723e+06	1.93736e+06	1.55853e+06	2.01279e+06	0.621601	0.030303	0.506107	-0.763449	1.21975	0.701852
Ureidosuccinic acid	Revesephase_NEG	public library	263.8	21567.3	263.8	263.8	263.8	27748.2	263.8	33778.3	35490.6	41260.7	10556.8	45633.5	263.8	16806.9	43713.7	20011	48632.3	48914.6	65016.9	0.0290053	0.044368	-1.62833	1.37558	0.125249	5.49225
Uric acid	Revesephase_NEG	public library	8811.82	7604.72	5238.94	15221.7	5827.01	30910.4	11970.7	28190.5	6448.7	13317.4	8188.36	6242.59	30046.7	18556	21942.5	18923.7	54582.4	8214.65	58275	0.029526	0.177489	-1.09022	0.88516	0.315184	1.9324
Uridine	Revesephase_NEG	public library	2.33778e+06	3.24768e+06	4370450	4.43664e+06	2.63095e+06	3160786	1.95018e+06	3.23952e+06	2241947	2615490	2.36236e+06	2.99093e+06	2094371	2922736	3.11544e+06	2529726	2.81775e+06	2.42694e+06	2.89883e+06	0.284382	0.125541	0.979934	-0.984361	1.24962	0.762196
Uridine 5′-diphosphoglucose	Revesephase_NEG	public library	366117	226897	518395	251484	146907	681975	251944	629646	177402	226965	75923.6	49325.5	541948	240007	138261	25509.4	168450	72390.3	479104	0.284382	0.930736	0.455329	0.167607	1.40856	1.1281
Uridine 5'-Diphospho-N-Acetylgalactosamine	Revesephase_NEG	inhouse library	610774	852303	991126	2.01893e+06	434299	1984735	431810	1.72776e+06	636951	643876	582830	464267	1.20408e+06	823976	759978	280077	931634	548147	1.21822e+06	0.724165	0.792208	0.409635	0.0279726	1.26026	1.02021
Uridine 5'-Monophosphate	Revesephase_NEG	inhouse library	38226.7	19163.3	168357	37168.2	98571.7	47759	92919.8	44256.7	16973.9	22660.9	21625.3	10525.8	167935	18600	9454.57	16236.3	20196.5	35184.6	227021	0.222222	0.536797	0.110397	-0.619257	1.14496	0.567552
Valerate (SCFA)	SCFA_NEG	Standard compound	1655069	1851930	1688807	1617759	1620463	1380938	1488939	1462698	1764706	1730182	1883234	1737377	1485824	1976595	1571297	1340193	1635974	1940390	1852921	0.943279	0.792208	-0.0284093	-0.383614	0.996593	0.959476
Vanillin	Revesephase_POS	inhouse library	5380.91	42918.2	16286.2	51875.7	263.8	24838.8	25000.8	39827.8	22208	17574	35616.6	38522.2	73049.2	51504.6	22933.4	19440.1	50951.3	17245.1	95223.3	0.17094	0.662338	-0.814664	0.230382	0.506303	1.17845
Vanillin-4-sulfate	Revesephase_NEG	public library	27667.7	30494.5	89555.1	123204	11518	4730.03	263.8	4458.45	263.8	263.8	263.8	38294	34296.1	36460.8	263.8	263.8	263.8	263.8	263.8	0.113857	0.00673595	1.22702	-1.57527	4.09444	0.0302238
Xanthine	Revesephase_NEG	inhouse library	3.78272e+06	4726764	2.59464e+06	3.35854e+06	2829759	3.44435e+06	1.83433e+06	3408282	4.49439e+06	5379030	4682223	5377244	2.48658e+06	3.87056e+06	4.3851e+06	3848135	4.20939e+06	4207833	2.29575e+06	0.523699	0.536797	-0.367149	0.347733	0.901804	1.12008
Xanthosine	Revesephase_NEG	inhouse library	2.23075e+06	2.54935e+06	1.19822e+06	1.30761e+06	1.75125e+06	1158349	155167	1.33953e+06	2216866	2.79307e+06	2333646	2428192	640768	1.363e+06	1.57464e+06	2.00103e+06	1.61596e+06	2.05416e+06	459529	0.621601	0.930736	0.416214	-0.15799	1.19133	0.921807

## Sheet: Cortex
Processed LC-MS/MS data with statistics generated during the current study
Metabolite	Analytical mode	Matched library	Cortex_AP_1	Cortex_AP_2	Cortex_AP_3	Cortex_AP_4	Cortex_AP_5	Cortex_AP_S9_1	Cortex_AP_S9_2	Cortex_AP_S9_3	Cortex_AP_S9_4	Cortex_AP_S9_5	Cortex_AP_S9_6	Cortex_WP_1	Cortex_WP_2	Cortex_WP_3	Cortex_WP_4	Cortex_WP_5	Cortex_WP_6	Cortex_WP_7	Cortex_WP_8	Cortex_AP-Cortex_WP___u-test	Cortex_AS-Cortex_AP___u-test	Cortex_AP-Cortex_WP___hedges_g	Cortex_AS-Cortex_AP___hedges_g	Cortex_AP-Cortex_WP___fold_change	Cortex_AS-Cortex_AP___fold_change
Cinnamic acid	Reversephase_POS	public library	995874	872568	668302	970635	918714	813765	533802	928654	699405	717854	956756	785558	674733	1.08756e+06	933476	939944	1.0574e+06	810652	934720	0.832945	0.329004	-0.121649	-0.687579	0.980302	0.875534
Dihydrocaffeic acid	Reversephase_NEG	public library	12773	81584	16893	22932.5	40474.6	8927.7	6893.19	770.469	8155.62	4778.57	15539.1	20040.7	90057	55551.9	5406.53	12567.6	12599.9	770.469	37188.9	0.43512	0.00865801	0.17781	-1.3117	1.1933	0.215015
Homogenistic acid	Reversephase_NEG	public library	50032.3	91186.5	63597.7	71612.9	43679.7	55324.5	770.469	64588.8	45816.7	68811.7	122398	90521.2	79809.5	151274	87631.3	89684.6	75345.6	153795	110032	0.029526	0.930736	-1.38701	-0.126421	0.611119	0.931219
12-Hydroxystearic acid	Reversephase_NEG	inhouse library	15555.7	141328	45180.2	137686	37007.3	14147.9	32038.9	34907	35387.2	71636.6	53891.7	233322	39744.3	312482	289708	47369.8	222759	50963.3	65765.8	0.127428	0.329004	-0.761592	-0.75538	0.477621	0.53529
2'-Deoxyguanosine	Reversephase_NEG	inhouse library	20282.5	39290.1	25104.9	18342.5	32164.6	28533	9465.22	28571.7	39739.3	30250	29990.3	40809.3	76557	20378.3	44882.6	99260.3	42020.9	22122.9	47279.6	0.045066	0.792208	-0.940922	0.0703035	0.549935	1.02668
2'-Deoxyuridine	Reversephase_NEG	inhouse library	411095	196696	770.469	322385	770.469	498621	35966.1	4981.86	5607.26	6369.48	5664.37	770.469	5982.01	286096	295495	7759.01	836845	478147	5792.83	0.712881	1	-0.186449	-0.442115	0.777692	0.498372
2-Hydroxy-4-(methylthio)butyric acid	Reversephase_NEG	inhouse library	16246.2	38181.2	46948.8	37302	36364.9	36594	770.469	19255.6	19999.7	15341.8	37707.1	47438.9	53743.7	71504.1	33791.2	44367.3	29667.9	32388.1	37182.1	0.621601	0.177489	-0.625133	-0.956113	0.800007	0.617318
2-Hydroxy-4-methylpentanoic acid	Reversephase_NEG	public library	483816	782578	1.06338e+06	635087	341109	521839	277661	295826	472573	1.28705e+06	818336	398440	528966	1.11187e+06	351648	698528	766058	302923	553872	0.724165	0.662338	0.247786	-0.131189	1.1225	0.925923
2-Hydroxybutyric acid	Reversephase_NEG	inhouse library	3.17961e+06	1.14356e+06	606582	2.22016e+06	991166	1.83658e+06	64662.3	196715	759984	410270	593309	927005	456992	3.91021e+06	3.6238e+06	866325	2.37756e+06	1.76601e+06	673580	1	0.0519481	-0.146287	-1.06173	0.892082	0.395271
2-Hydroxyhexadecanoic acid	Reversephase_NEG	inhouse library	48646	61049.2	78392.6	66488.4	46094.9	44040	91258.7	45043.9	40041.9	41652.7	73642.3	50285.9	37620.6	73925.8	60279.6	76400	75648.4	54326.4	58306.4	1	0.329004	-0.0488841	-0.210351	0.988251	0.930362
2-Keto-3-deoxy-D-gluconic acid	Reversephase_NEG	inhouse library	4632214	3676719	5702181	4832665	4899409	6125117	665012	5312029	5876298	2830187	3751844	5796956	7201129	6992674	4909228	14623780	19324250	3731855	5529801	0.045066	1	-0.796894	-0.364132	0.557764	0.862019
2-Methylbutyrylglycine	Reversephase_NEG	public library	141219	168497	156287	163967	79750.2	57601.6	329580	54574.6	61544	44384.7	60455.4	122227	121062	185375	123431	53553.3	226971	138474	50765.9	0.43512	0.0822511	0.252847	-0.427045	1.11126	0.714062
2-Methylcitric acid	Reversephase_NEG	inhouse library	630213	442666	388266	230254	369508	571852	24171.5	303734	402236	353767	232978	352325	260572	293155	532914	242606	281801	581518	336889	0.43512	0.428571	0.36047	-0.533752	1.14424	0.763716
2-Methylglutaric acid	Reversephase_NEG	public library	101968	688423	113385	154716	352086	192573	61880.8	359395	512425	121553	167604	177245	94683.2	147671	279558	183346	94701	180748	158098	0.724165	0.930736	0.696728	-0.203286	1.71492	0.8362
3-(2-Hydroxyphenyl)propionic acid	Reversephase_NEG	public library	253752	348398	383240	267183	193226	194468	102887	161218	137873	145300	222092	318862	384871	397767	332368	309854	349129	282150	189331	0.43512	0.017316	-0.4199	-1.96112	0.902098	0.555539
3-Hydroxy-3-methylglutaric acid	Reversephase_NEG	public library	4.80982e+06	770.469	1970915	3.47066e+06	996784	3.87898e+06	148586	574054	3.59434e+06	4252462	3.43278e+06	1.0103e+06	2.0547e+06	2.47317e+06	2.20931e+06	3228670	2.18619e+06	770.469	3.36679e+06	1	0.792208	0.117132	0.195931	1.08883	1.1765
3-Hydroxybenzyl alcohol	Reversephase_NEG	inhouse library	959718	1.73623e+06	1.03264e+06	1.26363e+06	1.00599e+06	1.16779e+06	23268.4	1.2522e+06	886165	1245645	2.31197e+06	1628670	1.43273e+06	2.31185e+06	1.8024e+06	1.65322e+06	1.51524e+06	2.87212e+06	2.18822e+06	0.018648	0.930736	-1.53893	-0.0803857	0.623011	0.956819
3-Hydroxyglutaric acid	Reversephase_NEG	public library	481597	429879	509836	346683	699327	891091	388088	607090	368037	354791	761588	906068	752345	730861	503736	785124	950887	428478	409788	0.17094	0.792208	-0.951934	0.326515	0.722061	1.13844
3-Hydroxyhexadecanoic acid	Reversephase_NEG	inhouse library	14191.9	53244.8	31077	52533.5	11545.9	27890.2	30032.2	12700.5	15410.8	38451.6	47928.2	43844.2	31519.3	51899.3	52183.1	58710.7	49881.2	34494.1	32956.1	0.43512	0.792208	-0.757669	-0.207203	0.731808	0.883666
3-Hydroxytetradecanoic acid	Reversephase_NEG	inhouse library	770.469	17231.5	770.469	4565.87	770.469	20873.9	770.469	17620.5	9829.53	15233.3	4394.81	13707.4	770.469	4670.97	8565.08	4389.82	770.469	4764.75	13098.8	0.407562	0.190841	-0.240855	0.804737	0.760264	2.37543
3-Methyl-2-oxovaleric acid	SCFA_NEG	Standard compound	212114	95781.1	62267.7	80476.3	95540.4	250871	136548	140613	81967.7	108882	257562	239735	33193.9	54381.8	274596	54316.9	319380	318761	102653	0.621601	0.125541	-0.572778	0.721751	0.625537	1.48981
3-Oxindole-3-acetate	Reversephase_NEG	inhouse library	1860760	1561068	1557014	1515599	1671251	1817415	333466	1622220	1543928	1298947	1192259	1739065	1303868	1621807	1713389	1425069	1811065	1701574	1239005	0.943279	0.246753	0.30857	-0.754429	1.04064	0.796854
3-Phosphoglyceric acid	Reversephase_NEG	public library	207268	124664	53277.8	98703.3	96665.6	124814	102594	151945	192396	229405	214099	51227.9	56669.8	82748.2	65533.7	56425.8	108448	29676.9	69764.4	0.0932401	0.0822511	1.2146	0.904976	1.7847	1.45724
9-(2,3-dihydroxypropoxy)-9-oxononanoic acid	Reversephase_NEG	public library	47830.6	90932.5	36856	80833.1	29578.8	44683.4	65717.4	33918	44348	99466.9	80753.8	65576	53188.5	110331	97327.6	1.74973e+06	93307.6	85105.8	45301.7	0.0932401	0.930736	-0.453885	0.149782	0.198989	1.07473
Acetoin	Reversephase_NEG	inhouse library	11657.2	115671	5799.46	770.469	4982.58	6531.93	770.469	770.469	87281.7	5353.28	30929.2	165509	41369.4	54288	65455.9	59553.7	15806.8	17680.4	24614.5	0.0652681	0.926596	-0.530152	-0.128687	0.500159	0.789867
Aconitic acid	Reversephase_NEG	public library	1.41109e+06	985245	177800	482403	563791	1.26675e+06	272642	741402	989929	42623.3	218328	364385	121018	399814	577130	469841	782190	1.00141e+06	4402.16	0.354312	0.792208	0.618719	-0.256253	1.55705	0.812928
Adenosine	Reversephase_NEG	inhouse library	504531	324210	770.469	573602	10047.3	489232	83439.8	7586.21	502722	770.469	770.469	5773.46	12966	924788	767078	2.47097e+06	507846	419075	29935.2	0.354312	0.407016	-0.49761	-0.363046	0.440029	0.639536
Adenosine 5'-diphosphate	Reversephase_NEG	inhouse library	685580	1.32773e+06	1.83099e+06	1.38801e+06	1.37405e+06	941210	205936	958218	980760	994138	818402	1.13407e+06	1.57862e+06	921446	1.20868e+06	1475689	709572	972514	1.72027e+06	0.724165	0.0822511	0.264482	-1.29791	1.08737	0.617923
Adenosine 5'-diphosphoribose	Reversephase_NEG	inhouse library	85085.4	108277	107923	94944	118798	49224	109909	81926.7	105737	49407	515344	90770.2	217378	82258.1	97779.5	134710	43303.1	53987	110862	0.724165	0.536797	-0.0184633	0.332736	0.991572	1.47492
Adenosine 5'-monophosphate	Reversephase_NEG	inhouse library	200907	300613	314937	212957	394928	156914	341602	304619	330345	257237	260719	356431	690042	266161	416807	545892	200349	255085	712666	0.284382	1	-0.816928	-0.120144	0.661824	0.966198
Ala-Ile	Reversephase_NEG	public library	374095	13025.1	6848.14	36095.7	86496.3	225298	770.469	30515.6	15345.6	4915.67	158146	115333	10324.4	12974.8	8288.66	63835.6	336917	374039	43908.3	0.943279	0.662338	-0.106861	-0.225074	0.855923	0.701744
Ala-Phe	Reversephase_NEG	public library	747380	355396	219254	276029	430665	496298	33719.5	269753	387928	383396	391282	458230	128264	520923	454912	216666	487883	503391	226124	0.943279	0.930736	0.164237	-0.393722	1.08329	0.80608
Ascorbic acid	Reversephase_NEG	public library	35300000	36400000	41900000	44500000	27200000	24500000	4.99509e+06	22000000	13500000	42500000	34700000	40100000	33400000	44600000	38200000	43900000	51100000	39600000	31400000	0.523699	0.0822511	-0.464588	-1.09925	0.919888	0.639481
Azelaic acid	Reversephase_NEG	inhouse library	19161080	23986060	16039630	24026970	11100050	16037600	8499321	11280740	11398560	25110680	27137750	34156780	16003590	31276410	28301430	151186100	29898460	25384940	19305860	0.045066	0.792208	-0.601281	-0.303701	0.449764	0.878845
Citramalic acid	Reversephase_NEG	public library	466481	371763	237328	147022	97788.5	433952	35893.7	79574.9	339640	326579	283805	265591	330700	246964	438543	300812	304813	461275	335661	0.43512	0.792208	-0.597984	-0.0831604	0.787008	0.946345
Citric acid	Reversephase_NEG	inhouse library	747397600	369753800	588659600	361142000	824249700	904764200	188029100	946350000	1008802000	660444200	533433300	498887100	428036200	190854100	240351000	267097300	311392100	448565800	326603500	0.045066	0.428571	1.43916	0.431704	1.70586	1.22262
Cytidine 5'-monophosphate	Reversephase_NEG	inhouse library	286059	464764	414038	409149	353630	359237	127714	303021	293456	339817	349844	332424	382764	513097	519346	689746	501305	463293	433219	0.127428	0.125541	-0.918831	-1.04562	0.80419	0.766519
Deoxycholic acid	Reversephase_NEG	inhouse library	770.469	6685.45	101479	770.469	770.469	4806.29	770.469	770.469	770.469	770.469	12728.2	28279.6	770.469	25225.2	23972.5	79467.7	33966.8	4616.68	5523.17	0.298773	0.751099	-0.0869916	-0.571483	0.875824	0.155513
D-Glucose-6-phosphate	Reversephase_NEG	public library	629419	333998	371293	825476	368155	374239	929474	271699	325527	377439	328357	182480	261154	252185	560368	186307	343090	381490	140803	0.0652681	0.536797	1.19363	-0.28031	1.75284	0.859171
D-Glyceric acid	Reversephase_NEG	inhouse library	3458114	1.36744e+06	830126	1.22969e+06	960556	1.56284e+06	27546	588087	742249	1.34765e+06	1.63896e+06	1.43734e+06	490099	1.76341e+06	1.72697e+06	885408	1.61603e+06	1.50077e+06	1.47106e+06	0.523699	0.536797	0.261216	-0.621041	1.15264	0.627432
Diethyl 2-Methyl-3-Oxosuccinate	Reversephase_NEG	inhouse library	770.469	17779	770.469	770.469	770.469	4417.19	4845.74	770.469	770.469	4659.55	6636.84	5362.78	770.469	27662.8	6717.92	41126.1	21577.6	9309.11	6597.36	0.0598016	0.370287	-0.830759	-0.083152	0.28019	0.882843
DL-2-Aminoadipic acid	Reversephase_NEG	inhouse library	166804	472573	152379	79825.3	125892	146669	770.469	131930	348177	162158	172154	401506	314973	453908	425417	334830	195459	215332	171221	0.0932401	1	-0.829012	-0.269133	0.63517	0.80358
Dodecanedioic acid	Reversephase_NEG	public library	426238	423630	134744	176088	79768.5	115626	87434.9	80100.8	57187.5	253586	183602	2903106	128821	743635	409068	335998	413466	369956	331944	0.43512	0.329004	-0.582972	-0.878579	0.352156	0.522342
D-Pantothenic acid	Reversephase_NEG	inhouse library	32200000	39800000	38400000	43000000	43700000	37500000	11400000	34200000	31300000	33400000	41700000	38900000	38700000	38900000	35900000	38200000	44200000	40300000	38600000	0.825965	0.125541	0.0576447	-0.85006	1.00529	0.801201
gamma-Glutamylleucine	Reversephase_NEG	public library	6.85014e+06	4.04215e+06	2.07027e+06	2171055	3.38801e+06	5.36811e+06	438450	3.26793e+06	3681103	4287230	5.34644e+06	5210212	2.1525e+06	5.48202e+06	4.93374e+06	3.46804e+06	5.96755e+06	6830334	4.62659e+06	0.284382	0.792208	-0.63549	0.0132421	0.766326	1.00735
gamma-Glutamylphenylalanine	Reversephase_NEG	inhouse library	1.86839e+06	1.35035e+06	586205	597897	936027	1.3683e+06	105254	896745	972665	1.26767e+06	1.59831e+06	1.71764e+06	886939	1.70244e+06	1.49626e+06	1.02092e+06	1.79322e+06	2.02527e+06	1.40405e+06	0.17094	0.930736	-0.899943	-0.0564775	0.709088	0.969141
Gluconic acid	Reversephase_NEG	inhouse library	40090460	27865040	27157150	28642270	32857900	39993290	3174247	27047350	28684690	28698330	28206490	27268110	23013830	34258320	36808670	28568000	45066280	34643540	22530950	1	0.662338	-0.0265613	-0.502924	0.993745	0.829032
Glucuronic acid	Reversephase_NEG	public library	29965.7	4980.93	31380.6	21422.3	75473.6	105813	5468.76	99301.2	126820	33114.8	9196.26	17104.2	60144.7	5283.14	10241.7	4066.1	4141.09	13369.5	7660.8	0.127428	0.329004	0.745069	0.643541	2.14044	1.93862
Glutaric acid	Reversephase_NEG	inhouse library	676454	1.93716e+06	577634	404446	596188	651003	385774	677649	1.63955e+06	717909	763999	2470739	1.10157e+06	983963	1.21685e+06	841564	592312	739394	680054	0.127428	0.536797	-0.366399	-0.0565376	0.777493	0.96136
Glutathione (oxidized)	Reversephase_NEG	public library	3.76876e+06	2.14259e+06	3.6217e+06	287310	4.07856e+06	4.49342e+06	319322	4480604	2.87365e+06	1.9805e+06	1.58287e+06	2.45183e+06	3622504	3.19173e+06	4307252	5.3726e+06	43024.7	108162	1.87362e+06	0.832945	1	0.0822958	-0.0888527	1.06044	0.943141
Glyceraldehyde	Reversephase_NEG	inhouse library	115000000	107000000	77100000	128000000	132000000	106000000	43700000	125000000	99400000	137000000	115000000	118000000	124000000	125000000	113000000	128000000	114000000	101000000	136000000	0.76939	0.714379	-0.476619	-0.241143	0.932805	0.933196
Guanosine 5'-Diphospho-D-Mannose	Reversephase_NEG	inhouse library	137482	407424	310613	279308	150601	81532.1	92306.7	94890.2	85347	46816	68600.7	169381	334572	175793	215011	211399	65545.1	87013	96565	0.284382	0.004329	0.83221	-2.12626	1.51754	0.304369
Guanosine-5'-Diphosphate	Reversephase_NEG	inhouse library	200517	134642	351010	135468	368756	259711	6135.6	339856	380678	265939	210131	284641	327959	71323	133451	180179	49108.2	155518	493141	0.523699	0.792208	0.177448	0.0416969	1.12346	1.02379
Hexadecanedioic acid	Reversephase_NEG	inhouse library	770.469	27507.6	4797.79	19375.3	770.469	9280.83	4292.71	9804.96	770.469	27392.5	43692.3	43353.9	5322.7	49278.4	32167.7	52200.4	46247.6	49560.2	44190.8	0.0103097	0.645055	-1.92947	0.32566	0.264191	1.49115
Hexanoylglycine	Reversephase_NEG	inhouse library	127983	56242.3	13309.7	18556.9	17002.4	64092.8	10601.3	16987.8	12190.7	48042.3	71836.6	26471.4	7511.02	97384.3	33624	23735.9	195988	87416.1	59796.8	0.43512	0.662338	-0.324569	-0.222089	0.701131	0.799932
Hippuric acid	Reversephase_NEG	inhouse library	770.469	28826.7	770.469	770.469	5164.66	770.469	4522.72	19195.5	4804.76	5118.23	9830.59	9586.98	30121.2	12609.5	770.469	35328.5	11515.4	12620	5077.61	0.137708	0.575062	-0.575754	0.010939	0.49379	1.01559
Hydroxyphenyllactic acid	Reversephase_NEG	inhouse library	5201383	10400000	6249893	4482646	4.58315e+06	3835511	1.03425e+06	3135386	2.51955e+06	2.99442e+06	4.14411e+06	8.10934e+06	11100000	8877228	6157213	5564323	5717917	4.78813e+06	5517372	0.354312	0.004329	-0.324327	-1.61414	0.88601	0.476091
Inosine	Reversephase_NEG	inhouse library	46100000	184000000	2331708	51600000	1.69292e+06	51500000	64500000	770.469	28400000	2.84348e+06	2.98402e+06	4680635	3824521	59100000	187000000	49800000	138000000	152000000	2178018	0.523699	0.792208	-0.217765	-0.544075	0.766296	0.43815
Isocitric acid	Reversephase_NEG	inhouse library	1971202000	1211052000	1432508000	1122108000	2132367000	2379421000	1292238000	2754125000	2670348000	1992388000	1746781000	1535893000	992924700	794896000	732185100	968732400	1260246000	1669618000	1105707000	0.0932401	0.125541	1.07165	0.993495	1.38968	1.35923
Isoleucine	Reversephase_NEG	public library	5508109	2405736	1321174	1353560	2038191	2830914	1344358	2203720	1897035	2884186	2980716	3149545	1134488	2609758	2599096	1734476	2773333	4170281	1861397	0.621601	0.662338	0.0154354	-0.123002	1.00851	0.933264
Isovalerylglycine	Reversephase_NEG	public library	668984	697968	356602	285409	297868	590954	392441	274066	342852	447181	818894	558003	296212	742907	736309	335427	975971	1.17944e+06	403625	0.222222	0.930736	-0.637835	0.0743135	0.706008	1.03547
L-(+)-Lactic acid	Reversephase_NEG	inhouse library	106000000	103000000	122000000	114000000	112000000	92500000	52500000	104000000	93100000	123000000	96200000	46100000	98300000	109000000	102000000	103000000	102000000	99300000	96900000	0.0125812	0.125541	0.947732	-0.910872	1.1779	0.839767
L-Alanine	Reversephase_NEG	inhouse library	281370	325908	312787	298278	317526	181634	230411	379876	420131	332845	568062	304416	387263	185693	155720	232139	267215	202111	466430	0.284382	0.428571	0.347951	0.395139	1.11649	1.14645
L-Carnosine	Reversephase_NEG	inhouse library	384753	380853	558760	417426	452950	350608	94615.3	473092	468372	549992	355938	382782	406910	291568	351891	461042	227195	272121	458105	0.222222	0.662338	0.936348	-0.403174	1.23144	0.870496
L-Dehydroascorbic acid	Reversephase_NEG	inhouse library	164360	229768	140988	174466	252528	257440	40922.8	294870	286763	167312	154947	90822.9	186450	118328	172528	65112	75529.5	153055	157768	0.0652681	0.662338	1.29781	0.0913813	1.5098	1.04133
Leucine	Reversephase_NEG	public library	106414780	46972837	24239637	29034404	42943739	55742822	25439030	44476533	38311397	52869327	53563844	59133022	21253536	50244162	45233039	32932967	53746957	77381617	33584867	0.724165	0.662338	0.123559	-0.187851	1.06923	0.902768
L-Glutamic acid	Reversephase_NEG	inhouse library	28700000	23600000	24400000	20200000	24200000	28200000	3.17192e+06	23400000	25500000	22600000	24400000	22500000	26700000	25800000	23800000	26500000	27500000	25100000	24600000	0.354312	0.854805	-0.451399	-0.390592	0.95684	0.875805
L-Histidine	Reversephase_NEG	inhouse library	5522525	2.31662e+06	1.71568e+06	1344551	3067209	3.38072e+06	300650	2.06302e+06	2.29187e+06	3.64024e+06	3.83767e+06	4086896	1.56361e+06	2.91773e+06	3.17375e+06	2.03702e+06	3.37592e+06	3.72492e+06	2.80786e+06	0.523699	0.930736	-0.129668	-0.127646	0.943381	0.925672
L-Ornithine	Reversephase_NEG	inhouse library	346143	99369.7	55842.9	58340.5	136070	178705	770.469	54093.7	50089.1	128017	174208	195248	29073.1	157161	145604	37562.1	166529	144276	81951.6	0.832945	0.536797	0.206276	-0.390932	1.16276	0.701724
LPC 16:0	Reversephase_NEG	public library	13600000	11800000	12900000	14100000	14100000	13900000	10500000	12500000	12500000	12700000	12200000	12000000	11200000	14600000	12000000	15300000	19000000	13400000	10500000	0.941492	0.168954	-0.0815298	-0.803638	0.985185	0.931078
LPC 17:0	Reversephase_NEG	public library	108542	64199.3	69888.2	81694.4	105966	100684	59759.1	67779.2	84369.9	85286.9	83003.7	72244.3	42788	129641	86738.7	86424.2	200393	92460.1	65376	0.832945	0.792208	-0.250386	-0.311846	0.887121	0.931314
LPC O-16:0	Reversephase_NEG	public library	41889.4	42762.9	53215.2	69192.8	54720.7	45885.6	28289.7	45991.4	44624.6	54630.3	28369.9	23096	25756.4	35020.2	32444.9	38913.5	62252.4	28597.1	20934.4	0.018648	0.329004	1.41983	-0.931728	1.56864	0.7888
LPE 14:0	Reversephase_NEG	public library	25816.8	770.469	4319.31	4523.32	15903.1	770.469	770.469	4424.9	770.469	770.469	770.469	9658.31	770.469	770.469	770.469	5139.64	34489.4	770.469	770.469	0.355565	0.0464841	0.299764	-1.15782	1.5456	0.134372
LPE 16:0	Reversephase_NEG	public library	2.30074e+06	1.80115e+06	1.80046e+06	2.28709e+06	2.52623e+06	1.79132e+06	1.52338e+06	1.93651e+06	1.78707e+06	2431146	1.56144e+06	1.191e+06	1467345	1.47842e+06	1.40051e+06	1430797	1706999	1.2663e+06	1.50483e+06	0.001554	0.125541	2.84315	-0.849119	1.49788	0.857846
LPE 16:1	Reversephase_NEG	public library	113178	90285.6	102047	104203	108886	101439	61064.6	101132	106109	95687.1	81895.9	76942.9	87028.4	135888	91351.2	106326	196382	125207	45973.2	0.943279	0.125541	-0.11235	-0.821781	0.959149	0.879497
LPE 18:0	Reversephase_NEG	public library	4.57034e+06	2592971	2.35826e+06	2882746	3.72431e+06	2.92492e+06	3.04874e+06	2.57464e+06	2.58842e+06	3.74187e+06	2781713	2.04793e+06	1.66975e+06	2.73162e+06	2.25021e+06	1.79051e+06	2.87043e+06	2.32696e+06	2493521	0.029526	0.930736	1.37197	-0.375024	1.41939	0.912472
LPE 18:1	Reversephase_NEG	public library	5.92205e+06	3.23551e+06	2.81489e+06	4039482	4.33684e+06	4629079	1.92589e+06	3053979	3497267	3807491	4.10813e+06	3.93161e+06	2544977	4.87387e+06	3.94235e+06	3727229	5964268	4.4874e+06	3.06357e+06	1	0.662338	0.00237441	-0.486435	1.0007	0.860897
LPE 18:2	Reversephase_NEG	public library	226392	134385	112656	191548	161743	156660	43788.2	70168.7	115007	167729	175895	180521	148991	243899	225084	162019	261455	203821	153830	0.284382	0.329004	-0.683378	-0.788643	0.83739	0.735078
LPE 22:4	Reversephase_NEG	public library	1.57099e+06	966950	830424	1.10461e+06	1.05714e+06	1.34035e+06	456900	684883	882850	862386	1.40735e+06	1.46406e+06	624517	1583577	1.21983e+06	1.1297e+06	2322722	1.58559e+06	932499	0.284382	0.428571	-0.529938	-0.457714	0.814565	0.849096
LPE O-17:1	Reversephase_NEG	public library	34319.8	10466.8	9086.19	10257.5	33640.1	23358.8	4015.26	4190.29	15279.8	17054.4	18485.9	11980.4	770.469	25644.3	16384.7	5895.72	28129.8	25212.8	13430.8	0.832945	0.662338	0.301226	-0.502794	1.22741	0.702192
LPE O-18:1	Reversephase_NEG	public library	743215	298659	282734	371372	607439	473672	280858	310060	357432	416128	332547	346411	242168	500346	368266	251514	526740	327117	353234	0.43512	0.662338	0.603853	-0.617762	1.26397	0.785317
LPE O-18:2	Reversephase_NEG	public library	4.20646e+06	2.09843e+06	1.97028e+06	3.11416e+06	3430166	3.42772e+06	1.47339e+06	1.9922e+06	2335106	2.05814e+06	2.72597e+06	2.63828e+06	1.54337e+06	3.67274e+06	2.4716e+06	2.14544e+06	4523899	2820883	1.78631e+06	0.724165	0.329004	0.252852	-0.715554	1.09761	0.787955
LPE O-18:3	Reversephase_NEG	public library	68839.6	28897.6	26651.4	41737.3	43960.3	53653.4	4079.91	27133.5	36143.4	25647.8	41802.5	55344	28696.9	72514.9	55787.9	38825.7	72016.8	51594.3	37602.8	0.354312	0.428571	-0.545931	-0.575566	0.81511	0.747552
LPG 16:0	Reversephase_NEG	public library	813915	1.94068e+06	860933	1.29647e+06	2.07076e+06	88052.4	2.48685e+06	1.06748e+06	1.25845e+06	431940	926935	538546	386476	652242	521832	828501	943638	799570	651652	0.010878	0.536797	1.77041	-0.441463	2.09911	0.747044
LPG 16:1	Reversephase_NEG	public library	261102	67608.3	142096	178043	158376	216573	4778.33	121615	123437	131633	124039	187119	66116.6	207492	132450	133876	296481	196082	25236.4	0.943279	0.246753	0.0678035	-0.548995	1.03752	0.745428
LPG 18:1	Reversephase_NEG	public library	672694	1.72035e+06	1.05906e+06	1.20754e+06	2.57319e+06	87879.3	2.25479e+06	922701	1.31941e+06	530982	858788	828078	557952	658404	552521	860255	933592	1.12631e+06	603391	0.029526	0.329004	1.34387	-0.558329	1.89078	0.68836
LPG 18:2	Reversephase_NEG	public library	78744.3	290588	109748	207336	256339	770.469	366736	176102	144437	5415.91	21437.2	108046	16587	122660	12486.3	45509.6	137636	146766	25453.2	0.0652681	0.329004	1.44698	-0.517504	2.45212	0.631922
LPG 20:4	Reversephase_NEG	public library	318720	984796	488889	604064	1.36962e+06	34787.2	1.0329e+06	679458	757635	55864.6	563643	512968	197891	463093	310518	682737	680041	779312	357573	0.354312	0.662338	0.784509	-0.518591	1.51243	0.691321
L-Phenylalanine	Reversephase_NEG	inhouse library	12400000	8572900	4.55141e+06	4502140	6693723	8.31746e+06	1.26096e+06	5484676	5.32784e+06	7743502	10400000	10500000	4255888	9864173	9061649	6.26138e+06	11300000	11600000	7.03674e+06	0.523699	0.930736	-0.448088	-0.261784	0.840762	0.874507
LPI 16:0	Reversephase_NEG	public library	1.12219e+06	1.99507e+06	1.1051e+06	1.50482e+06	1383627	397848	4.11585e+06	1.28276e+06	2.18333e+06	1.18391e+06	1.43068e+06	1.229e+06	1.18323e+06	1.27064e+06	1.26801e+06	1366057	1.77853e+06	1.41165e+06	2.75765e+06	0.832945	0.792208	-0.217183	0.318037	0.927639	1.24158
LPI 18:0	Reversephase_NEG	public library	1052238	523577	1.33461e+06	1.38853e+06	1.09925e+06	1.2079e+06	770.469	1.62725e+06	542678	1.11874e+06	1.34007e+06	616044	2.75032e+06	1.41363e+06	1620223	1753004	1.44249e+06	1.17675e+06	1.36751e+06	0.0652681	0.930736	-0.776798	-0.195603	0.711462	0.901133
LPI 18:1	Reversephase_NEG	public library	100813	349050	112703	187680	96068.4	770.469	387582	149780	169567	47162.4	132021	100959	91250.9	123003	48707.3	130521	194187	112524	234241	0.832945	0.930736	0.463911	-0.159603	1.30781	0.873281
LPI 18:2	Reversephase_NEG	public library	17793	9407.73	770.469	5447.04	5204.93	11567.2	770.469	770.469	5164.95	15649.2	5083.77	7635.58	10472.8	15934.7	16378.3	9714.49	30154.2	10842.5	16220.2	0.0932401	0.518992	-0.942199	-0.181238	0.526593	0.841594
LPI 20:4	Reversephase_NEG	public library	8.14743e+06	3056376	2.08641e+06	2964731	3999052	5.50812e+06	425230	2.38588e+06	3.29061e+06	4864727	5.06933e+06	6046079	2.0161e+06	5.74231e+06	3.64701e+06	4.45716e+06	8616760	6.38048e+06	4.25573e+06	0.284382	0.930736	-0.47346	-0.195075	0.787296	0.886405
LPS 16:0	Reversephase_NEG	public library	147038	4843.43	4870.66	28052.3	37344.2	29685	770.469	46691.2	23692.3	119877	46473.6	19618.7	17486.8	5455.95	9627.44	5409.18	59456.2	7714.4	36964	0.943279	0.792208	0.581344	0.00187106	2.19769	1.00229
LPS 18:1	Reversephase_NEG	public library	888448	295138	142232	299750	424609	534008	90148.5	249908	248387	520669	475654	428620	104043	423845	308858	242535	596439	517510	369793	0.832945	0.930736	0.158035	-0.222355	1.09648	0.861216
LPS 18:2	Reversephase_NEG	public library	17594.6	4619.44	3867.69	11370.8	13558	12115.3	770.469	10285.8	6181.98	15360.2	13224.6	10744	770.469	11418.7	15873.9	14381.9	13520.6	22682.8	9816.22	0.724165	0.930736	-0.33621	-0.0892445	0.82268	0.946509
LPS 20:4	Reversephase_NEG	public library	1.43609e+06	702298	499877	787798	958798	1.2883e+06	118369	525945	652709	925207	1.01228e+06	1105536	345311	1.09096e+06	957715	618567	1.32353e+06	1.17507e+06	969069	0.621601	0.792208	-0.19982	-0.291006	0.924863	0.85955
LPS 22:6	Reversephase_NEG	public library	17200000	10400000	7181582	11100000	12100000	15800000	1.84569e+06	8329555	9809706	11200000	13700000	16900000	8465480	17800000	14700000	13400000	22200000	18300000	14400000	0.0932401	0.792208	-0.993745	-0.311036	0.735308	0.872187
L-Serine	Reversephase_NEG	inhouse library	1.37707e+06	345624	257525	244473	721782	589935	144266	383537	247649	643069	616692	359697	261344	339804	825480	476646	1.09864e+06	990700	655167	0.523699	0.792208	-0.0885005	-0.388347	0.941462	0.742456
Malic acid	Reversephase_NEG	public library	34600000	38700000	31300000	32600000	28300000	29000000	7.15987e+06	27000000	29500000	30200000	26500000	26600000	27200000	31500000	33600000	33000000	29900000	30300000	32300000	0.284382	0.030303	0.761562	-1.06363	1.08347	0.752064
Malonic acid	Reversephase_NEG	inhouse library	87977.3	551565	36114.1	14084.4	38173.7	16127.7	770.469	37584.5	14763.6	208415	466910	203988	40159	131234	282562	73474.3	73726.3	397664	833600	0.17094	0.662338	-0.403348	-0.0956233	0.57192	0.852403
Methylmalonic acid	Reversephase_NEG	inhouse library	78300000	47400000	69700000	46800000	69600000	78600000	16100000	53700000	87700000	76200000	88700000	98800000	87000000	92800000	55500000	63300000	73300000	44700000	85900000	0.284382	0.329004	-0.676374	0.178736	0.829669	1.07173
N-Acetyl-DL-Glutamic acid	Reversephase_NEG	inhouse library	2.83823e+06	2.56608e+06	2.47708e+06	2.16965e+06	2.85062e+06	2.40619e+06	939940	2.81842e+06	2.48458e+06	2.58139e+06	2.35362e+06	3.06168e+06	2.32579e+06	2.15033e+06	1.86052e+06	2.21713e+06	1.13406e+06	447999	2.20783e+06	0.0932401	0.428571	0.921988	-0.542533	1.33997	0.877416
N-Acetyl-DL-Methionine	Reversephase_NEG	inhouse library	544950300	371522900	475410000	415788600	523639400	517041500	21346540	436690900	360285800	438227400	363936200	634707200	278061800	506081600	475015200	373514800	537763600	509782300	403170400	0.943279	0.177489	0.0142077	-0.726763	1.00323	0.764065
N-Acetyl-DL-Tryptophan	Reversephase_NEG	inhouse library	151106	145367	49842.8	72343.3	94385.1	168652	770.469	38162.4	74401	86347.8	168427	229490	55181.9	220666	182322	109240	252251	262722	133545	0.0932401	0.930736	-1.11265	-0.204213	0.567912	0.871856
N-Acetyl-L-alanine	Reversephase_NEG	public library	1.4509e+06	1.18214e+06	1.44811e+06	1.09509e+06	1.30525e+06	1.17335e+06	745582	1.58749e+06	1.86213e+06	1.47498e+06	1.61444e+06	1.41256e+06	1.61722e+06	1231803	1.27076e+06	1.33115e+06	1.37034e+06	1.31053e+06	2.62733e+06	0.43512	0.329004	-0.55009	0.331472	0.852007	1.08745
N-Acetyl-L-Asparagine	Reversephase_NEG	inhouse library	23077.8	36857.7	24489.2	23083	39413.9	29904.7	5180.51	54447.4	51875.2	30596.7	58485.3	39841.2	81941.8	70427.8	40212.2	115474	75079.7	34793.3	48983.9	0.00621601	0.329004	-1.39761	0.512163	0.463883	1.30733
N-Acetyl-L-Aspartic acid	Reversephase_NEG	inhouse library	9893813000	10161260000	10312570000	9896628000	9484905000	9046217000	1881084000	9541188000	9248691000	9067805000	8201744000	11131080000	11717630000	9888271000	10837210000	11098470000	9185060000	9875498000	11866400000	0.354312	0.00865801	-0.888033	-0.877304	0.929895	0.78706
N-Acetyl-L-Leucine	Reversephase_NEG	inhouse library	363375	345656	185125	161213	180831	298142	69603	157343	192200	210205	471575	444901	182806	492743	481084	251932	699853	816051	196780	0.0652681	0.930736	-0.953462	-0.105126	0.554637	0.943124
N-Acetyl-L-Phenylalanine	Reversephase_NEG	inhouse library	4.03894e+06	2.38732e+06	929334	877915	1.78148e+06	3.71321e+06	110798	1122253	1.90563e+06	1.65515e+06	4740114	5.22359e+06	1.32653e+06	5.33374e+06	3.62528e+06	2075295	5.21047e+06	5.78872e+06	2.75341e+06	0.0652681	0.930736	-1.13249	0.121433	0.511344	1.10228
N-Acetylornithine	Reversephase_NEG	public library	12763.7	45473.3	47929.4	25467.7	20059.6	26406.6	770.469	35489.8	26160.6	60012.6	58186.3	77339.2	50476.7	100106	69045.9	95358.7	103525	43808.2	51701.2	0.00621601	0.536797	-1.90459	0.194176	0.410427	1.1373
N-Acetylserine	Reversephase_NEG	public library	287764	162603	180081	770.469	162451	349308	420240	215140	504267	143643	770.469	171724	221660	620588	146762	135918	654983	770.469	329948	0.557643	0.360216	-0.593681	0.667863	0.556387	1.715
N-Butyrylglycine	Reversephase_NEG	public library	62899.3	124492	33454.2	101199	98044.4	70419.7	135949	76172.5	21744.2	62415.3	128001	59317.9	36923.8	108146	81101.4	92054.8	35361.2	80318.4	55660.4	0.43512	1	0.477692	-0.0359001	1.22456	0.981345
N-Formyl-L-Methionine	Reversephase_NEG	inhouse library	770.469	770.469	24089.9	770.469	770.469	4092.37	770.469	770.469	770.469	770.469	27737.5	10327.3	22150.5	50905	15164.7	18275.6	28312.9	770.469	23442.8	0.0833318	0.727603	-1.09804	0.032995	0.256717	1.07071
N-Fructosyl pyroglutamate	Reversephase_NEG	public library	80119.2	104101	134022	140606	104397	94792	10341.7	84266.1	77451.2	90586.3	97576.1	106946	118155	125785	125969	186107	170599	107161	101532	0.43512	0.0519481	-0.56498	-1.13963	0.864659	0.673201
Orotic acid	Reversephase_NEG	inhouse library	62514.2	79161.2	64081.7	54242.8	75890.7	69397.9	16288	68278.7	71503.4	56726	61642.8	68835.8	89631	78149.2	77571.6	107174	97424.1	58092.2	80140.4	0.0932401	0.536797	-0.999185	-0.532266	0.817976	0.853048
Pectic acid	Reversephase_NEG	inhouse library	5901447	3426010	4021870	4567137	6751449	7406710	631844	9000023	7996727	3379791	2959869	2720510	5305601	2396493	3086512	1568028	3128606	2762401	2926801	0.010878	1	1.53184	0.101495	1.65176	1.05991
phenyl pyruvic acid	Reversephase_NEG	public library	14326	9990.39	9981.09	770.469	4678.96	6059.62	770.469	4966.11	5019.56	770.469	770.469	770.469	770.469	770.469	20123.4	770.469	770.469	770.469	4801.58	0.130584	0.190841	0.630557	-1.1201	2.15228	0.384866
Phthalic acid	Reversephase_NEG	public library	433881	533905	234641	392976	297422	437486	299110	290890	392323	291963	424621	289896	640816	2738218	575775	565039	520045	527959	305012	0.127428	0.792208	-0.564018	-0.219647	0.491422	0.940566
Pimelic acid	Reversephase_NEG	inhouse library	82158.8	177162	112896	153283	72466.8	99571	382206	74583.6	76459.4	192457	155366	271922	177001	210673	160223	326136	158602	243291	125043	0.029526	0.662338	-1.3815	0.435046	0.571911	1.36664
Salicylic acid	Reversephase_NEG	inhouse library	140625	247694	68967.4	101216	85876.6	140130	99710.9	147800	137633	153236	105960	126374	205563	170657	149318	195838	109436	183098	138087	0.222222	0.536797	-0.56264	0.0338245	0.806501	1.0145
Sebacic Acid	Reversephase_NEG	inhouse library	333560	535667	234078	380594	144527	246186	232664	162757	166775	440812	383090	951962	258290	747727	702386	841949	555630	508574	389004	0.029526	0.792208	-1.31961	-0.374366	0.525773	0.835308
Suberic acid	Reversephase_NEG	inhouse library	4868302	6153924	4725546	6312309	3118781	4388640	2756116	3539470	3448120	7633137	5445133	11094890	5008843	7944169	7334994	16743540	6516844	6351182	5799627	0.018648	0.536797	-0.970824	-0.289742	0.60314	0.900577
Succinic acid	Reversephase_NEG	public library	23100000	24891.7	29290.9	6128900	9956593	23066.9	2795486	11700000	35203.4	50079.2	71239.2	12200000	20768.3	5976285	25932.2	14000000	16254.8	56904	7.52934e+06	0.621601	0.662338	0.36105	-0.682609	1.57646	0.311655
Taurine	Reversephase_NEG	public library	2.0183e+06	2068120	3.13534e+06	3355624	2.19418e+06	2.28149e+06	326484	2331122	1.21567e+06	3.13362e+06	2.65958e+06	2.63289e+06	2.87369e+06	3573110	2773217	3.78606e+06	3.75135e+06	1.91415e+06	3.09465e+06	0.354312	0.662338	-0.719624	-0.585431	0.83751	0.779594
Tauromuricholic acid	Reversephase_NEG	inhouse library	9456.62	31273.5	4803.64	38679.5	770.469	24447	38004.9	770.469	14548.8	5159.32	17834	12527.5	12290.5	48653.4	41006	483243	50100.5	45009.3	770.469	0.106864	1	-0.502126	-0.0122798	0.196041	0.988075
Threonic acid	Reversephase_NEG	inhouse library	7908269	18700000	7066785	3.92061e+06	5225713	3.64455e+06	925402	5.98964e+06	7.28574e+06	11200000	13100000	7238777	5155129	8736945	12300000	6.42419e+06	8093622	13300000	24700000	0.354312	0.792208	-0.330022	-0.271413	0.797153	0.820177
Threonine	Reversephase_NEG	public library	1.60379e+06	634078	595010	465366	760006	799846	136388	524081	531437	1.04407e+06	1.30434e+06	1.12169e+06	578088	1183089	1028307	856968	729450	1359075	1110511	0.284382	0.930736	-0.500421	-0.185959	0.814994	0.891222
Tricarballylic acid	Reversephase_NEG	public library	155127	192905	116451	161176	43559.8	69767.2	4962.17	120932	67552.8	175546	67836.9	36751.4	68039.8	166517	196180	159282	185589	147299	54241.2	1	0.329004	0.1079	-0.784208	1.05607	0.630832
Undecanedioic acid	Reversephase_NEG	inhouse library	414451	564396	213346	310237	111740	204762	101940	126637	128199	395812	335262	1.67378e+06	193493	875798	645764	1.3624e+06	726956	524853	351039	0.0652681	0.329004	-1.05994	-0.660623	0.406459	0.667325
Ureidosuccinic acid	Reversephase_NEG	public library	61595.7	53185.2	73424.8	86837.5	48706.3	38464.8	56491.6	99056.5	98729.6	80593.3	82492.4	82065.4	72099.8	53975.2	82868.6	80638.2	105166	66983.3	57962.1	0.354312	0.428571	-0.608021	0.495073	0.860809	1.1733
Uric acid	Reversephase_NEG	public library	46297.1	194309	99338.2	69323.7	66189.4	46166.7	17091.7	72368.9	74844.1	114280	95697.8	73526.8	70818	134432	111507	107115	122506	108186	136325	0.17094	0.792208	-0.29773	-0.488134	0.880052	0.736921
Uridine	Reversephase_NEG	public library	2.38026e+06	2739033	56752.6	3.38977e+06	94546.5	3.22446e+06	2.78007e+06	71012.6	130260	37008.2	62822.9	88548.1	40540.2	2.50099e+06	53252.2	70306.9	4309408	2.81115e+06	24790.7	0.43512	0.662338	0.277879	-0.405791	1.3998	0.606752
Uridine 5'-Diphospho-N-Acetylgalactosamine	Reversephase_NEG	inhouse library	1.76046e+06	4.24457e+06	3523263	5.76183e+06	2.87345e+06	2559861	1.36077e+06	2.32571e+06	1.94073e+06	1.82633e+06	1.55005e+06	1.97579e+06	2878516	3161467	3.66242e+06	4790943	2.19234e+06	2328109	2.41398e+06	0.523699	0.0519481	0.560802	-1.47678	1.24177	0.530524
Uridine 5'-Monophosphate	Reversephase_NEG	inhouse library	104713	193098	651415	183075	599264	163064	314869	605162	529100	421762	346348	379385	786962	78484.2	104545	245732	47814.6	70660.5	740261	0.621601	0.792208	0.128097	0.221098	1.12905	1.14555
Vanillin-4-sulfate	Reversephase_NEG	public library	30359.3	46463.3	111052	140854	17374	770.469	770.469	770.469	770.469	770.469	262925	69447.1	47355.7	50404	9301.56	4412.9	770.469	770.469	770.469	0.122211	0.0688944	1.0923	-0.258766	3.02219	0.642335
Xanthine	Reversephase_NEG	inhouse library	2.89154e+06	4.9129e+06	854245	1.60363e+06	1.32379e+06	1.97879e+06	1114938	1.83006e+06	2.53352e+06	2.21285e+06	2.00019e+06	1.58277e+06	738160	3.85199e+06	4376981	2.24827e+06	4389488	6.7922e+06	1.95837e+06	0.523699	0.930736	-0.463335	-0.296809	0.714689	0.839392
Xanthosine	Reversephase_NEG	inhouse library	8187875	5927790	3.36378e+06	3.41737e+06	3.31938e+06	6.83364e+06	242405	4.16348e+06	6036713	6285950	7.7961e+06	7302891	3.37801e+06	7.16964e+06	7.57068e+06	5.31009e+06	9470193	10200000	7.21292e+06	0.127428	0.536797	-1.01508	0.140631	0.672504	1.07911
1-Heptadecanoyl-2-hydroxy-sn-glycero-3-phosphocholine	Reversephase_POS	public library	27232.1	22402.1	15079.8	27315.5	26066.4	64869.7	12186.1	12890.7	19692.3	11710.7	34394.7	83733.3	6021.2	38489.3	41456.6	28137.8	81940.5	30919.8	13910	0.17094	0.536797	-0.684652	0.133872	0.582096	1.099
1-Pentadecanoyl-2-hydroxy-sn-glycero-3-phosphocholine	Reversephase_POS	public library	63173.7	41386.8	45240.3	54035.2	48566.7	45109.7	18620.7	36195	38230.4	37167.4	37772.2	61566.6	32013.3	52426.9	47383.6	58021.1	122832	43608.4	21782.4	0.943279	0.00865801	-0.167786	-1.57322	0.918592	0.703556
2,6-Dihydroxypyridine	Reversephase_POS	public library	5500.65	5318.49	770.469	17161	5291.94	770.469	50011.4	770.469	770.469	4927.14	6400.85	9159.8	5884.07	5581.38	770.469	12346.4	31163.9	5224.12	770.469	0.712881	0.575062	-0.220866	0.230605	0.768232	1.55812
2-Methylbutyroylcarnitine	Reversephase_POS	inhouse library	1660298	5067211	14267920	10060980	4562806	3753831	5809389	13614530	10907480	10666770	6176659	4396695	11748110	5289570	5881726	7584440	2203647	2969473	8674266	0.943279	0.536797	0.24408	0.285228	1.16909	1.19151
3-Methoxytyramine	Reversephase_POS	inhouse library	1.96654e+06	4331769	2293062	3.30964e+06	1.95146e+06	3870061	11831.9	2.60391e+06	2.38624e+06	2.40901e+06	2.93121e+06	3.8118e+06	3.85377e+06	5.59017e+06	4.75933e+06	4607475	4988714	3.24944e+06	2.94094e+06	0.045066	0.930736	-1.41495	-0.312256	0.655707	0.854977
4-Imidazoleacetic acid	Reversephase_POS	inhouse library	770.469	452029	206893	543225	135838	770.469	54087.5	197586	181260	247768	127888	170568	246890	414126	385838	478613	266082	130454	309207	0.832945	0.360216	-0.181674	-0.735294	0.891843	0.503802
4-Imidazoleacrylic acid	Reversephase_POS	inhouse library	69373.3	84898.7	57689.7	68315.6	48830.9	81113.1	67163.2	52884.5	78283.7	76329.3	69347.2	75164.9	47332.8	98175.6	67429.3	87743.1	71310	77542.4	81929.7	0.284382	0.662338	-0.640627	0.387772	0.868034	1.07645
4-Methyl-5-thiazoleethanol	Reversephase_POS	public library	44792	16460.9	37238	49557	33605.9	86720.9	5143.8	40593.9	44182.8	28253.5	37891.9	66934.6	33446.9	79909	55287.2	31385.8	77113.3	56177	54173.4	0.0932401	1	-1.17295	0.174819	0.639588	1.11378
4-Methylcatechol	Reversephase_POS	public library	691890	570260	598262	701272	649490	505615	507595	705076	581063	678503	661040	501045	435156	793735	636750	810285	748157	489336	664998	1	0.662338	0.0559988	-0.431701	1.0115	0.944331
5??Methylthioadenosine	Reversephase_POS	public library	2.16433e+06	7.13055e+06	10048596	10006200	5283956	3.14901e+06	5.31604e+06	6136325	3.17152e+06	2.85889e+06	3.27554e+06	4.72373e+06	12556707	6395145	5032778	7745747	3.82505e+06	3567387	6336193	0.621601	0.792208	-0.165927	-0.188029	0.936958	0.911444
5-Aminovaleric acid	Reversephase_POS	inhouse library	4328924000	2340052000	1549716000	1615005000	2186299000	2939066000	403378000	1949915000	2281969000	2835103000	2737240000	3313750000	1193448000	2770222000	2987329000	1887128000	3006873000	3227234000	2140003000	0.222222	0.329004	-0.950819	-1.00713	0.674285	0.492623
5-Hydroxyindole-3-acetic acid	Reversephase_POS	inhouse library	81853	482670	552442	744040	218662	192588	94055.1	222333	107941	249769	362703	403471	731201	601439	612277	815673	731653	438164	600926	0.621601	0.246753	0.198227	-1.09634	1.10424	0.575244
6-Methoxyquinoline	Reversephase_POS	public library	1.53557e+06	2.14592e+06	686998	2.43771e+06	450250	2.22676e+06	524150	1.67591e+06	627667	1.21521e+06	1.06118e+06	1574510	1.99529e+06	2.33639e+06	2.43114e+06	3.27071e+06	2.03907e+06	770.469	1.62336e+06	0.523699	0.792208	-0.465027	-0.277881	0.760274	0.841881
Acetylcarnitine	Reversephase_POS	public library	225308	759647	1.35671e+06	1.11119e+06	740390	383979	3.32893e+06	1.44888e+06	1.08192e+06	806267	903681	830931	1.46929e+06	684692	542293	1.61215e+06	329838	467008	1.11171e+06	0.943279	0.428571	-0.0861395	0.538282	0.951942	1.58065
Acetylcholine	Reversephase_POS	public library	457040	2.0596e+06	3069405	2.39277e+06	2299216	1.12893e+06	2.70216e+06	2.56392e+06	2182393	1.92117e+06	1.20096e+06	1.93021e+06	4.37016e+06	1482930	1.2215e+06	3323245	778468	908436	3.11553e+06	1	0.792208	-0.0665795	-0.118452	0.959977	0.948587
Adenine	Reversephase_POS	inhouse library	3.79681e+06	5787204	4019278	5.19671e+06	4488362	4301259	2.88709e+06	3.47589e+06	5909955	4293794	4.89944e+06	5.17515e+06	5.39901e+06	7886103	6863453	7.25076e+06	7.66998e+06	6.61975e+06	6.68398e+06	0.010878	0.662338	-2.04371	-0.344238	0.695848	0.922042
Adipoyl-L-carnitine	Reversephase_POS	inhouse library	65447.7	261309	355416	282119	166539	132659	65162.6	308863	339263	196011	177082	115938	164644	141831	171440	164872	94090.3	149739	252068	0.17094	0.792208	0.83428	-0.194716	1.44213	0.898338
Ala-Val	Reversephase_POS	public library	9823.8	360073	190823	412376	119615	770.469	176408	180866	539372	375958	471156	538259	193606	481672	517311	247037	665848	770.469	432626	0.127428	0.662338	-0.766908	0.348738	0.568172	1.33043
Aminoadipate	Reversephase_POS	public library	1.41119e+06	1897783	3.151e+06	3067442	2.46859e+06	2.16362e+06	728526	2.35844e+06	2.01605e+06	2334829	2.18354e+06	2.61345e+06	2617422	3.18609e+06	2.50964e+06	2.5898e+06	2.52376e+06	2173468	2325712	0.621601	0.428571	-0.307378	-0.585422	0.934479	0.818677
Aspartic acid	Reversephase_POS	public library	4.29351e+06	4914363	7526777	6.59311e+06	4128028	3.02715e+06	8619861	6.00668e+06	6144214	3.83479e+06	4550843	4336166	4596043	3.88425e+06	4.19846e+06	6.88084e+06	5572558	6.88013e+06	5.92782e+06	0.943279	0.792208	0.145912	-0.0647303	1.0391	0.97683
ASP-PHE	Reversephase_POS	public library	663207	730001	317016	530608	360738	531064	44405.3	198531	214264	238424	989150	1.17681e+06	539914	493781	479352	213805	1.04979e+06	872957	735782	0.354312	0.246753	-0.580309	-0.488963	0.74836	0.709776
Betaine	Reversephase_POS	inhouse library	216528	302972	438808	147793	393587	440912	450123	384368	298521	225968	600941	730392	572504	484039	453070	682217	575282	597335	757226	0.001554	0.246753	-2.50365	0.725365	0.494532	1.33407
Biotin	Reversephase_POS	inhouse library	770.469	17392.4	17689.8	33960.4	4993.85	10327.1	770.469	6044.94	770.469	11785.9	16584.7	30607.8	7208.7	34448.6	47936.8	27645.5	24243.6	20689.4	38186.6	0.0652681	0.310863	-1.03518	-0.671503	0.518218	0.515589
Butyrylcarnitine	Reversephase_POS	inhouse library	1683026	6100453	18039770	13285720	5506528	3292311	5988734	12806310	6279103	5672631	4566954	5864412	11983810	4018803	4675958	11827430	2653595	2409394	6472631	0.523699	0.662338	0.500849	-0.451125	1.43038	0.721088
Citrulline	Reversephase_POS	public library	58674.9	10143.2	4474.74	770.469	21812.3	42287.1	770.469	7295.03	12250.1	15809	31856.8	49401.9	770.469	29031	27497.9	770.469	25665.4	23368	8802.36	0.712881	0.854805	-0.0716182	-0.0373073	0.927974	0.958433
Corticosterone	Reversephase_POS	public library	25261.5	29162.1	44207.4	136301	22997.5	770.469	770.469	770.469	770.469	770.469	20010.9	138103	32567.7	55177.5	770.469	24976.3	27062.5	770.469	770.469	0.507726	0.00549411	0.330051	-1.33606	1.47284	0.0770987
Creatinine	Reversephase_POS	inhouse library	8337019	9754903	7.63442e+06	10562400	11353632	12976902	31907812	13115775	17618670	9086062	9341005	7085774	12069612	9219044	8475113	9483143	10306285	1.43496e+06	2.81813e+06	0.43512	0.125541	0.577642	0.87155	1.25185	1.645
Cytosine	Reversephase_POS	inhouse library	2.30728e+06	2.82193e+06	1332614	2.64615e+06	2.41269e+06	4.09074e+06	1.82148e+06	933560	1.91812e+06	1532988	1.66291e+06	2.99721e+06	2.55447e+06	3664179	3.31973e+06	2.73666e+06	2.39701e+06	2.49298e+06	3.29075e+06	0.0932401	0.329004	-1.15289	-0.317312	0.785959	0.865097
DL-2-Aminooctanoic acid	Reversephase_POS	inhouse library	49662.3	117093	772336	334539	326747	153908	82982.1	264393	110527	132561	104771	288138	554186	253165	424379	275026	205159	113766	165574	0.943279	0.329004	0.15954	-0.839668	1.12337	0.442157
DL-Methionine sulfoxide	Reversephase_POS	public library	90526.6	71072.1	18186.4	14386.8	33848.4	34245	8100.91	15035.8	46034.8	59819.7	29029.6	52558.7	770.469	30637.6	65360.3	33686.8	62293.3	133654	38913.9	0.943279	0.662338	-0.166635	-0.465824	0.873065	0.702663
Ectoine	Reversephase_POS	public library	43673.6	46322.4	24188.2	15017	25504.4	49439	123536	35674.6	97998.3	65175.4	95655.4	83300.9	83213.4	58635	42570.1	31942.7	60360.5	58257.5	83275.3	0.018648	0.017316	-1.68285	1.62524	0.493522	2.51811
Epigallocatechin	Reversephase_POS	public library	132491	642426	9121981	546567	27559928	242926	1.08546e+06	382862	480635	351661	303988	344714	896847	449570	516323	59189.5	385446	634128	585831	0.222222	0.246753	0.931961	-0.829587	15.7037	0.0624404
Glutaryl-carnitine	Reversephase_POS	public library	143703	850577	23559.3	770.469	125074	40460.3	770.469	770.469	770.469	387322	674299	299904	336914	246577	466970	71676.1	104397	770.469	225280	0.557643	0.575062	0.0366353	-0.129027	1.04417	0.804705
Glu-Val-Phe	Reversephase_POS	public library	20237.9	6415.16	9600.07	5178.08	11633.6	14670.3	770.469	10569.3	14818.3	15560.7	12954.3	14583.8	770.469	26006	17262.4	11424.1	24481	5629.12	770.469	0.825965	0.536797	-0.216029	0.150158	0.841236	1.08897
Glycerophosphocholine	Reversephase_POS	public library	1.44038e+06	351201	2.51431e+06	2.01971e+06	1.40755e+06	754125	9339072	1.01364e+06	2.03365e+06	582807	570567	656178	1.04915e+06	346788	311019	328499	300789	388037	445997	0.018648	0.792208	1.87631	0.290676	3.23355	1.54032
Glycyl-L-proline	Reversephase_POS	public library	5293502	2228760	1.04872e+06	1.20358e+06	2.49756e+06	3142789	558564	1.88056e+06	2.96894e+06	3.3772e+06	5563615	5479069	1.328e+06	2.99507e+06	3.33249e+06	1.79251e+06	4.13223e+06	4.86103e+06	3069810	0.222222	0.536797	-0.558458	0.250025	0.727501	1.18776
Gly-Leu	Reversephase_POS	public library	6.62988e+06	6.85837e+06	7888233	7312174	7.45969e+06	5950155	2.78302e+06	7.83932e+06	6126374	6234651	5622657	5.08925e+06	5497719	5.919e+06	6184526	5482813	5.73576e+06	5478323	4729978	0.001554	0.0519481	3.3794	-1.05575	1.31099	0.796629
Guanine	Reversephase_POS	inhouse library	18405.2	4910369	7543407	429995	7745445	477219	5301.13	126628	770.469	5574964	5244152	64000.9	7.74904e+06	636357	206090	1.10854e+06	76674.1	770.469	770.469	0.271594	0.329004	0.870641	-0.63281	3.35657	0.461273
Guanosine	Reversephase_POS	inhouse library	301108	739039	17407368	775601	14739826	603281	770.469	15497907	24580192	20541266	15318255	16508342	21259494	803805	986501	898127	625359	12781423	27003172	0.354312	0.536797	-0.309387	0.572794	0.671983	1.87807
Guanosine 5'-Phosphate	Reversephase_POS	inhouse library	412623	1.02685e+06	1473693	1.70553e+06	1.11963e+06	679593	1.24482e+06	740170	1.0012e+06	565756	657538	831839	1.19279e+06	749498	821865	866240	518177	590233	841749	0.17094	0.246753	0.950928	-0.799584	1.43181	0.710004
Hexanoylcarnitine	Reversephase_POS	inhouse library	770.469	11923.3	123561	52633.8	10159.5	770.469	7171.19	43930.9	19646.7	23896	10063.7	19647.1	54901.7	16467.6	8237.84	27909	4143.34	770.469	21898.4	0.883458	0.583025	0.569449	-0.567455	2.06836	0.441599
Histamine	Reversephase_POS	public library	5827.3	15345.7	32779.4	8261.33	52716.9	47331.7	26093.5	53231.6	33094.7	35358.4	75117.8	48551.3	19932.5	72808.1	67288.1	77203.9	108866	60769.4	62070.1	0.010878	0.0822511	-1.65869	1.08253	0.355349	1.95935
Hypoxanthine	Reversephase_POS	inhouse library	25784910	40801260	34734376	34910270	37618244	37473236	16629261	84981180	32345646	32778420	50717364	71963464	26029764	40742824	39755480	32922182	52222304	22302202	33381438	0.943279	1	-0.364258	0.393797	0.871097	1.22197
Indole-3-Acetic acid	Reversephase_POS	inhouse library	233389	877165	590813	806416	290787	254176	58682.1	770.469	155479	698563	916051	1076130	746084	807549	1268197	1513661	1360110	750374	1181255	0.029526	0.329004	-1.67418	-0.572133	0.514481	0.620472
Indole-3-aldehyde	Reversephase_POS	inhouse library	1167690	1307463	1893373	1674861	1451559	1621034	2116860	1414049	2006700	1536300	1385678	1430340	1957990	1841123	1240545	1757014	1548805	1241575	1408856	0.832945	0.428571	-0.181228	0.550534	0.965047	1.12082
Indolelactic acid	Reversephase_POS	inhouse library	733680	1058839	1238904	1099062	606699	211229	52182.6	391300	176644	348456	446668	1373190	1673750	1554586	1452874	744115	768096	232805	442404	0.621601	0.004329	-0.164897	-2.95612	0.919638	0.286119
Inosine-5'-Monophosphate	Reversephase_POS	inhouse library	534342	1.10681e+06	2323010	1.21482e+06	1.48535e+06	1.17084e+06	6965899	2.26393e+06	1.40373e+06	669008	1.37023e+06	1.17413e+06	2.27485e+06	607217	569183	1.63216e+06	680363	879194	952195	0.523699	0.662338	0.358639	0.495609	1.21594	1.73106
Isobutyryl-L-carnitine	Reversephase_POS	inhouse library	1118432	931402	2580481	11820650	893434	1273048	2493338	4015847	2668497	2229370	2367334	1287934	2340766	2723130	3127730	9239476	2241406	964722	2706523	0.354312	0.428571	0.103049	-0.273234	1.12664	0.722973
Isoquinolone	Reversephase_POS	public library	5780	10971.2	31007.6	20887.2	10760.1	4656.13	25018.8	4784.39	30803.3	12115.5	7030.17	11447.5	44140.2	22390.8	11681.6	22787.7	16862.7	7179.84	11303.9	0.43512	0.662338	-0.21567	-0.154637	0.859639	0.885829
Isovaleryl-L-carnitine	Reversephase_POS	inhouse library	38820.8	72482.7	248737	376330	127621	176077	1.57383e+06	1.21634e+06	985485	516343	374304	67960.3	230065	74822.9	63750.8	265107	53224.5	109643	320402	0.832945	0.030303	0.192305	1.40442	1.16659	4.67055
Kynurenic acid	Reversephase_POS	Standard compound	871486	766726	2187810	507455	2409280	361811	210561	2826543	492036	715663	1001662	634172	735714	816238	972818	906049	499043	607169	912795	0.43512	0.329004	0.998111	-0.406871	1.77324	0.693124
L-(+)-Ergothioneine	Reversephase_POS	public library	135147	158115	443608	389250	214788	182770	76634.1	333976	189471	245464	274134	293826	266073	201175	144912	273185	162817	93290.8	322913	0.724165	0.792208	0.423429	-0.408965	1.22026	0.809433
L-Arginine	Reversephase_POS	public library	482368	136005	74656.1	24821.3	105129	80639.2	770.469	81186.5	13659.1	42644.1	139457	125201	770.469	133995	158876	31190.2	40136.1	10047.4	20357.5	0.284382	0.329004	0.765118	-0.752528	2.52945	0.362865
Lauroyl-L-Carnitine	Reversephase_POS	inhouse library	45741.8	262116	424328	338451	160627	154224	197712	265522	132734	123083	174048	293912	411496	247984	308660	490591	200075	219440	186254	0.724165	0.428571	-0.364601	-0.616907	0.835317	0.70884
L-Carnitine	Reversephase_POS	inhouse library	512382	795386	1.13906e+06	922466	850108	707561	1.31295e+06	1020125	934817	821227	987505	669137	1.10906e+06	695727	641518	786485	415013	603844	939113	0.354312	0.428571	0.474776	0.509696	1.15208	1.14238
L-Glutamine	Reversephase_POS	public library	508163	60855.7	249659	305087	271452	713877	58830.5	843667	823438	390059	129367	723016	155052	194520	70874.1	435581	60190.9	19939	347104	0.621601	0.428571	0.122997	0.695195	1.11268	1.76749
Linoleyl-carnitine	Reversephase_POS	public library	35752.5	79765.8	154374	157751	61209.5	61772.3	89632.6	64180.7	37186.5	63500.2	109935	102473	136487	121454	159308	107459	131608	48956.4	66940.7	0.724165	0.792208	-0.242331	-0.588967	0.894224	0.726543
L-Kynurenine	Reversephase_POS	inhouse library	6482479	5909940	6241158	6273556	6089580	8057135	1189344	7340744	8062618	6117289	9626973	11673440	10564730	8593413	6849140	7754478	7265663	4234660	6856052	0.029526	0.246753	-0.888029	0.22151	0.77745	1.08598
LPC O-17:0	Reversephase_POS	public library	161221	152550	166625	204969	157106	201912	96832.1	154477	154902	164312	177444	172943	113650	186228	140209	153455	251762	154289	123385	0.523699	0.792208	0.164004	-0.314582	1.04015	0.939577
L-Pipecolic acid	Reversephase_POS	inhouse library	328615	94500.7	189217	203409	97623	219866	187379	139909	132365	254530	251006	248093	84091	268780	258643	202717	296321	120158	216334	0.523699	0.662338	-0.328097	0.180094	0.862104	1.08122
L-Tryptophan	Reversephase_POS	inhouse library	2741973000	2028620000	1891380000	1938831000	1973170000	2201341000	192995500	1842947000	1442263000	1975558000	1842906000	2818100000	1809820000	2440511000	2675781000	1858937000	2652696000	1868758000	1772396000	0.724165	0.177489	-0.272164	-0.8251	0.945318	0.748537
L-Tyrosine	Reversephase_POS	inhouse library	560595	262141	16993932	374961	29352364	378491	11805121	34173236	52990190	51086840	30390402	26507014	16378491	342071	440576	167545	24930236	74725390	52588924	0.621601	0.0822511	-0.605887	1.05106	0.387955	3.16942
Lumichrome	Reversephase_POS	inhouse library	77741.6	145073	291603	252703	179955	153561	317241	207874	169614	141937	177410	135473	319207	180931	140153	224871	173851	143948	190502	0.943279	1	0.0105177	0.0639539	1.00423	1.02741
Lysine	Reversephase_POS	public library	16396940	8947684	7423524	6087719	8541691	11974968	4.35596e+06	7948184	7831820	9441923	10994663	13214950	5.92564e+06	10520071	11645932	7623662	12215571	12641411	9048115	0.43512	0.930736	-0.254952	-0.196498	0.915504	0.923879
Maltol	Reversephase_POS	public library	79351.2	261721	308285	451497	174029	122906	582970	158780	300737	66177.5	228097	131029	392702	296495	99963.1	276519	254710	132697	202544	0.724165	0.662338	0.252803	-0.0640719	1.14169	0.954118
Methionine	Reversephase_POS	public library	12786788	10810261	6.54326e+06	6.47295e+06	10140771	11229739	1.84305e+06	6402581	7.54823e+06	8.12391e+06	11583510	10627957	4.38822e+06	10848295	10413711	6088417	12223307	18627176	6.11789e+06	0.943279	0.662338	-0.132707	-0.441026	0.942919	0.832923
Methyl-3-hydroxybutyric acid	Reversephase_POS	public library	66378.6	81182.5	82667.2	80376.1	46075.8	68638.6	25724.7	48083.3	60640.8	80302.9	71930.6	92898.6	57065.6	97348.5	85723.3	72397	76588.9	86816.5	67715.6	0.354312	0.246753	-0.534186	-0.615784	0.896528	0.830157
Met-Val	Reversephase_POS	public library	103029	106407	62694.7	71208.9	76000	96211.7	12374.5	86550	92396.1	84527.4	86291.2	108874	50674.9	105988	113752	70490.6	108792	105271	56068.1	0.621601	1	-0.23631	-0.253173	0.93198	0.910859
N1-Acetylspermidine	Reversephase_POS	inhouse library	27519.7	35542.1	51292.6	98528.2	30445.3	46928.3	82932	88932.1	86495.4	43401.3	18933.5	10610.9	38779.9	16549.8	24572.5	25903.7	5490.87	15627.4	32150.6	0.029526	0.662338	1.28895	0.395735	2.29439	1.25901
N6-Tetrahydrofuranylpyridine-adenine	Reversephase_POS	public library	770.469	87659.7	1093281	8137.11	887093	770.469	108093	914552	1.54113e+06	320425	910714	1.02688e+06	443823	30559.3	127525	34390.4	32814.6	430610	466042	0.832945	0.464192	0.201192	0.351013	1.28175	1.52295
N-Acetylaspartylglutamic acid	Reversephase_POS	inhouse library	412104200	634948200	562576800	475807100	638457200	519435600	49084210	643980900	477512900	536127500	450011700	712498300	534786900	477287700	574657000	509507300	419223200	33375900	715951400	1	0.662338	0.243852	-0.540818	1.09578	0.818728
N-Acetylgalactosamine	Reversephase_POS	public library	37422	11667.8	21611.5	17584.7	20607.5	13252.6	17340.8	40413.4	14226.4	6029.23	32699	18782.5	27955.1	770.469	5380.71	5299.9	6120.35	18983.6	9502.94	0.0932401	0.662338	1.00857	-0.0877449	1.87756	0.948644
N-Acetylglutamine	Reversephase_POS	public library	6059	770.469	250759	166260	6912.35	6774.57	770.469	101111	8897.12	10108.9	104862	171342	770.469	93317.1	81779.6	147453	133064	13975.9	26312.3	0.76939	1	0.0284145	-0.506306	1.03174	0.449833
N-Acetyl-L-arginine	Reversephase_POS	public library	537712	755113	443939	168454	415752	440194	107182	306639	229876	332911	332349	400192	208814	425739	651363	532996	655692	1141748	586098	0.621601	0.125541	-0.409057	-0.959276	0.80683	0.628025
N-Acetyl-L-histidine	Reversephase_POS	public library	28777.2	24899	40385.5	17874	38536.6	15014.2	5681.55	42855.3	38452.3	30598.8	46678.9	38420.4	38165.4	22792.5	17170.8	26554.6	28226.7	30524	43947.9	0.943279	0.930736	-0.0643424	-0.0143124	0.979469	0.99288
N-Acetylproline	Reversephase_POS	public library	72114	82080.7	117714	104517	67161.5	93897.1	67476.3	40484.3	53362.3	84610.6	96580.7	46323.8	52796.6	91897.9	101822	112418	112690	81857.6	115861	1	0.428571	-0.0272046	-0.655279	0.991718	0.819853
N-Acetyltyrosine	Reversephase_POS	public library	180023	189820	125594	74033.1	92874.3	172368	5431.08	95732.3	114853	108881	289454	298713	245570	432736	237576	180721	311440	225651	198427	0.003108	0.930736	-1.74231	-0.0157542	0.497341	0.989817
NAD	Reversephase_POS	public library	25128.6	153082	130962	76567	99822.2	83815.8	53218.8	110234	156742	81522.6	100369	176009	245025	133646	168173	187240	100203	8810.49	232476	0.0932401	0.930736	-0.814911	0.0116759	0.620733	1.00554
N-alpha-Acetyl-L-lysine	Reversephase_POS	public library	103337	134656	225784	82460.6	159759	92802.1	103622	191179	140922	126443	172953	169781	175355	106132	128408	101843	111145	115453	178755	0.943279	0.930736	0.116212	-0.0625474	1.03931	0.977251
Nicotinamide	Reversephase_POS	inhouse library	61012720	82938870	122316490	97422490	80394120	61854468	24104320	85081910	105112430	103781336	73587790	103011660	95750700	75213860	94147630	92394860	104337704	129884510	111585950	0.354312	0.792208	-0.595415	-0.444164	0.8812	0.851043
Nicotinic acid	Reversephase_POS	public library	82947.2	314040	302877	305275	331894	283194	551400	227264	182606	87053.7	371131	362156	219327	299559	326600	269428	446259	466863	260851	0.724165	0.930736	-0.630636	0.107495	0.806948	1.06121
N-Methylisoleucine	Reversephase_POS	public library	770.469	28482.7	110844	36191.6	12530.9	10939.3	30701.8	74735.1	6049.28	5949.8	40604	10119.1	24827.3	21762.2	7771.86	42003.6	5313.73	770.469	27830.1	0.37912	0.930736	0.665156	-0.250581	2.15181	0.74577
Octopamine	Reversephase_POS	public library	19246.7	4.12109e+06	2.96016e+06	2.59804e+06	2578822	2.42712e+06	311229	1.85829e+06	12082.2	10376.7	25466.9	3652880	770.469	4.36334e+06	3957205	4.02093e+06	6277002	5182.5	770.469	0.825965	0.0519481	-0.142861	-1.1969	0.881754	0.315252
Oleyl sarcosine	Reversephase_POS	public library	37850.2	20104.6	770.469	14027.8	6491.26	10786.8	770.469	770.469	770.469	770.469	770.469	29967.4	770.469	68999.5	46687.8	770.469	86440	49992.3	770.469	0.457972	0.0464841	-0.658433	-1.22324	0.445822	0.153945
Palmitoylcarnitine	Reversephase_POS	public library	1.32235e+06	3.3339e+06	4351747	3997533	2.65142e+06	2.39778e+06	3.95376e+06	3.91769e+06	2.10768e+06	3.49815e+06	3.59356e+06	2.62147e+06	3.07465e+06	3.49973e+06	3034496	3714274	3.7885e+06	2107436	2.0021e+06	0.621601	0.930736	0.154453	0.104037	1.05068	1.03621
Palmitoylethanolamide	Reversephase_POS	inhouse library	671066	1.74524e+06	882729	1.62684e+06	1.01523e+06	988551	1236902	620375	724049	485583	970641	1.18542e+06	764691	2.04733e+06	1.84713e+06	894235	3.21987e+06	2105581	560820	0.43512	0.246753	-0.472649	-0.850734	0.752927	0.704989
Phenethylamine	Reversephase_POS	public library	238996	312944	59408.1	99627.9	126679	545294	13688.2	230400	364094	295110	1.00694e+06	751039	196348	804234	629780	282231	1.45259e+06	1.94174e+06	410676	0.010878	0.246753	-1.22929	0.839668	0.207191	2.44286
Phenylacetaldehyde	Reversephase_POS	public library	594379	293053	38487.9	132900	14028.6	206543	14967.6	770.469	69920.9	13985.7	96878.6	77584.9	124288	274050	257881	158138	91815	770.469	133532	0.832945	0.246753	0.431301	-0.795018	1.5353	0.313081
Phenylethanolamine	Reversephase_POS	public library	66849440	66524624	60387396	64225810	62008110	66529492	40192280	66886576	58079790	62942720	65054404	68936504	59900136	74731120	72493620	73124470	72474960	53641860	64190556	0.354312	0.930736	-0.512669	-0.473058	0.949025	0.936694
Pro-Gly-Pro	Reversephase_POS	public library	4.0335e+06	1.09124e+06	1.09751e+06	1188358	1.48772e+06	2.34954e+06	192276	1.15172e+06	1.80272e+06	1.33202e+06	1.20841e+06	1146319	831208	1249916	1337397	862776	1.10206e+06	1104449	921466	0.284382	0.930736	0.847295	-0.401209	1.66409	0.75264
Proline	Reversephase_POS	public library	1.51062e+06	1.29659e+06	1.22317e+06	797772	1.8087e+06	1.15615e+06	912699	1.35143e+06	1336982	370176	2176067	2.09059e+06	910781	1.66533e+06	1.56981e+06	435137	2.18928e+06	1.81784e+06	356277	0.621601	0.792208	-0.0784142	-0.198164	0.962295	0.917039
Proline betaine	Reversephase_POS	inhouse library	4476.88	45573.4	10799.7	5202.06	11023.5	16257.3	27320.6	39131.7	52957.8	24758.1	43825.7	13840.3	18374.6	5424.75	4563.65	44553.6	25359.4	42769.9	32068.8	0.354312	0.0822511	-0.458066	1.11458	0.659628	2.20835
Pyroglutamic acid	Reversephase_POS	public library	4897230	3.83793e+06	1.52156e+06	9327757	6687798	8501930	23830764	17123558	18872736	10829529	5561696	4391925	6.57458e+06	4.74214e+06	4.10906e+06	9246707	3.94532e+06	50156160	10011348	0.523699	0.030303	-0.469025	1.46303	0.451136	2.68725
Quinoline	Reversephase_POS	inhouse library	15357950	11358000	11820070	11693060	11257990	12309840	2540492	10543510	9540732	12311980	11633070	16834010	12528460	15269060	15934190	13043080	15617380	10747690	10928930	0.354312	0.428571	-0.677217	-0.756084	0.887077	0.797995
Riboflavin	Reversephase_POS	inhouse library	105875	175753	114809	122644	104793	185982	13129.1	188435	192922	180205	156489	289487	273642	276478	264207	222472	262109	212300	287203	0.001554	0.125541	-4.37565	0.462754	0.478087	1.22509
S-Adenosyl-L-Homocysteine	Reversephase_POS	inhouse library	437802	1.15591e+06	1.2964e+06	474229	1.25327e+06	496518	157703	260168	870158	900259	1.21499e+06	1.75231e+06	726624	730566	1.02043e+06	579280	1.45162e+06	770.469	1200278	0.943279	0.329004	-0.0168737	-0.595468	0.990124	0.70379
Serotonin	Reversephase_POS	inhouse library	216052	476119	260229	384941	224784	354458	98630.7	342092	202266	270100	329867	298174	421994	497593	503045	730534	553126	499331	332395	0.029526	0.662338	-1.21755	-0.397597	0.651531	0.852159
Ser-Val	Reversephase_POS	public library	849919	61837.4	5229.72	174108	24509.9	172615	770.469	770.469	217968	173907	26094	6580.54	5495.4	140436	45292.5	121570	46426.1	79729.3	184132	0.943279	0.647329	0.60761	-0.456898	2.8348	0.442305
Spermidine	Reversephase_POS	public library	11142545	9559333	11981158	7951839	10659422	9923905	9328592	12896340	12738049	10589639	4.67367e+06	7213017	10387286	5.9166e+06	7.23378e+06	6570396	6639635	8.11928e+06	7329690	0.010878	1	1.83471	-0.0866575	1.38144	0.977207
Sphinganine	Reversephase_POS	public library	5088.44	5764.4	770.469	14491.7	4795.2	5289.76	32163.6	770.469	770.469	5040.96	770.469	770.469	770.469	770.469	770.469	770.469	770.469	770.469	770.469	0.00558324	0.575062	1.65616	0.120473	8.02373	1.20796
Stearoylethanolamide	Reversephase_POS	inhouse library	110007	395149	115313	345710	151100	208288	402314	73479.4	112313	79813.4	267145	220625	107862	387041	333900	105839	506765	472463	75409.9	1	0.662338	-0.306502	-0.227477	0.808924	0.852781
Thiazolidine-4-carboxylic acid	Reversephase_POS	public library	633688	152067	1.54516e+06	523434	1727072	1.62888e+06	41368.1	2654195	2.8079e+06	1.86699e+06	1.26077e+06	1.17903e+06	2.64404e+06	1.06405e+06	911227	931887	1.15688e+06	1.13606e+06	1.35409e+06	0.43512	0.246753	-0.581416	0.823729	0.706379	1.86625
Thymine	Reversephase_POS	inhouse library	29896.9	48336	44714.7	55877.4	79689.3	8433.16	104090	93590.2	8104.31	45359.7	166204	60659.2	26623.2	43184.8	44013.8	48656	83460.8	322910	31538.6	1	0.792208	-0.361941	0.368677	0.625709	1.37253
Tryptamine	Reversephase_POS	inhouse library	697047	730070	171794	223614	222890	1477016	13463.4	480312	735943	778930	2592186	2074764	662735	2205319	2006382	785120	3538547	3936455	1011202	0.00621601	0.177489	-1.52567	0.786544	0.201761	2.47621
Uracil	Reversephase_POS	public library	1.16144e+06	974615	1.13155e+06	1.27973e+06	496597	1.65213e+06	2.25951e+06	1.6434e+06	979796	1.27922e+06	1.51648e+06	1.29842e+06	1.17e+06	1.47955e+06	831918	1.33016e+06	1.31677e+06	951864	891730	0.354312	0.0519481	-0.526378	1.31559	0.870544	1.54155
Vanillin	Reversephase_POS	inhouse library	3852.34	45910.4	24165.3	30054.7	15054.1	14293.9	153481	30949.3	41958.5	60318.5	30095.6	53302.9	97824.4	45410.5	29430.3	77337.2	20857	21452.7	56735.7	0.127428	0.177489	-1.03772	0.733779	0.473366	2.31788
2-Methylbutyrate (SCFA)	SCFA_NEG	Standard compound	997517	1384696	915622	1002373	984008	1931499	1505624	2035015	1619607	1651193	1420756	1293440	1444374	1527468	1652679	1288811	1685301	1733019	1728052	0.00621601	0.004329	-2.44306	2.66665	0.684421	1.60284
3,5-Dihydroxyphenylpropionic acid	Reversephase_NEG	public library	4437.09	25449.9	9169.52	12252.1	770.469	4980.44	770.469	770.469	770.469	4693.48	29782	15883.7	29544.8	38855	30269.3	27230.3	17417.5	27166.2	770.469	0.0566989	0.454772	-1.10328	-0.298961	0.445269	0.668331
Acetate (SCFA)	SCFA_NEG	Standard compound	1960890818	1714278196	997814162	1026181409	1343942491	1902962431	999936980	1623300660	1345984941	1836197057	1564552052	1708862181	1012769779	1621467248	1539683314	1108918784	2044603531	2864306655	1445130489	0.523699	0.662338	-0.454707	0.332626	0.844387	1.09716
Butyrate (SCFA)	SCFA_NEG	Standard compound	6287164	8572681	7338006	7987285	7632656	6478265	6627039	8973755	7683870	6344507	7089658	8395202	10854448	10200422	9893539	9218563	8912883	9050545	8503164	0.00621601	0.662338	-1.9694	-0.356244	0.80647	0.951869
Caproate (SCFA)	SCFA_NEG	Standard compound	6082801	7261400	6959962	8161517	10372802	6230373	6486307	8626653	9251715	7120525	7119592	6868607	8662938	8109823	9854226	7858196	7087404	6075055	8053724	1	0.930736	-0.036792	-0.191087	0.993153	0.962
Gly-Val	Reversephase_POS	public library	192904	131431	119185	26443.8	160011	174469	50757.8	133002	155497	130716	169025	369514	54865	130534	123395	60478.4	176751	21122.6	89091.2	0.621601	0.792208	-0.0217839	0.163405	0.982656	1.07606
Isobutyrate (SCFA)	SCFA_NEG	Standard compound	658978	952192	789254	615547	775752	1239098	1048771	1365533	1237349	1257072	1220833	1108130	1180737	937801	903312	995099	1190466	1398680	1511899	0.00621601	0.004329	-1.9361	3.70042	0.657563	1.61946
Isocaproate (SCFA)	SCFA_NEG	Standard compound	21036	16577	19684	31190	17683	24226	36282	28808	19519	9732	7773	16966	70079	57174	17946	21160	13522	17458	14761	0.832945	1	-0.38477	-0.0178219	0.741585	0.991649
Isovalerate (SCFA)	SCFA_NEG	Standard compound	721308	1236279	836150	591817	928937	2217240	2179470	2426397	2212042	2647723	2227744	973507	1220321	1065202	1128687	1244045	1448761	2123140	1750927	0.018648	0.004329	-1.36869	6.25634	0.630164	2.6868
Propionate (SCFA)	SCFA_NEG	Standard compound	16583825	19112937	14203758	16472251	22937094	14479774	11032986	15388560	17038124	11740105	12972461	15409566	22909682	20337041	21981960	13923390	17735945	13342268	19501835	1	0.0822511	-0.0740325	-1.33668	0.984526	0.77121
Uridine 5'-diphosphoglucose	Reversephase_NEG	public library	553266	1179979	1.10021e+06	1.37228e+06	748147	924914	701704	753130	633384	632538	485475	589771	864251	879673	1.03851e+06	962079	644336	694294	552106	0.222222	0.177489	0.798859	-1.11662	1.27328	0.694934
Valerate (SCFA)	SCFA_NEG	Standard compound	1010886	1259517	1017370	1234545	1432448	971323	928428	1167167	1291553	925203	948313	1370912	1686699	1647134	1852023	1255636	1272776	1106534	1261943	0.0932401	0.125541	-0.950968	-0.84275	0.831841	0.872129

## Sheet: Serum
Processed LC-MS/MS data with statistics generated during the current study
Metabolite	Analytical mode	Matched library	Serum_AP_1	Serum_AP_2	Serum_AP_3	Serum_AP_4	Serum_AP_5	Serum_AP_S9_1	Serum_AP_S9_2	Serum_AP_S9_3	Serum_AP_S9_4	Serum_AP_S9_5	Serum_AP_S9_6	Serum_ADLPWT_1	Serum_ADLPWT_2	Serum_ADLPWT_3	Serum_ADLPWT_4	Serum_ADLPWT_5	Serum_ADLPWT_6	Serum_ADLPWT_7	Serum_ADLPWT_8	Serum_AP-Serum_WP___u-test	Serum_AS-Serum_AP___u-test	Serum_AP-Serum_WP___hedges_g	Serum_AS-Serum_AP___hedges_g	Serum_AP-Serum_WP___fold_change	Serum_AS-Serum_AP___fold_change
(4R)-4-((3S,5R,9S,10S,13R,14S,17R)-3-hydroxy-10,13-dimethyl-12-oxohexadecahydro-1H-cyclopenta[a]phenanthren-17-yl)pentanoic acid	Reversephase_POS	public library	6655.82	792.47	792.47	792.47	11991.5	792.47	5443.77	12084.3	5003.18	6887.68	15747	101800	147061	44339.1	5286.48	39001.2	109230	86214.1	75804.9	0.00999708	0.262193	-1.84842	0.60383	0.0552612	1.8216
(S)-Abscisic acid	Reversephase_NEG	inhouse library	128895	64664.9	64998.5	124479	45214.3	88379.7	136230	135402	103202	41651.8	75897.7	93337.4	93616	54381.8	86545.1	67744	24715.1	60453.6	15960.9	0.43512	0.536797	0.661598	0.273221	1.37936	1.1301
1,4a-dimethyl-9-oxo-7-propan-2-yl-3,4,10,10a-tetrahydro-2H-phenanthrene-1-carboxylic acid	Reversephase_POS	public library	412890	488262	359815	484352	378552	515199	446601	149132	1.22385e+06	61912.4	177887	299757	342336	531350	1.67024e+06	851094	118809	623133	207298	1	0.792208	-0.361435	0.0122987	0.731736	1.01018
12-Hydroxystearic acid	Reversephase_NEG	inhouse library	4392.49	4560.64	4357.5	15499	5541.56	22931.9	4240.04	34782.3	5141.01	5699.65	15655.5	8551.95	22034.4	5440.73	11378	5392.04	5665.6	4600.96	5488	0.222222	0.246753	-0.285591	0.741518	0.80176	2.14574
16-Hydroxy hexadecanoic acid	Reversephase_NEG	inhouse library	10803.9	7716.66	31096.3	64731.9	7546.93	4311.5	26111.6	11748.4	23981.4	14611.6	10555.8	39013.4	31936.3	25009.8	48407.6	9945.28	10117.2	7299	5086.51	0.943279	0.930736	0.10712	-0.477562	1.10304	0.624306
18-hydroxycortisol	Reversephase_POS	public library	146021	117455	120706	888430	319123	154860	187399	105851	28586.8	75502.6	303263	670390	121804	450168	107456	439474	772548	265507	480834	0.523699	0.329004	-0.321109	-0.695193	0.769842	0.447867
1-Heptadecanoyl-2-hydroxy-sn-glycero-3-phosphocholine	Reversephase_POS	public library	146557	1.68128e+06	779119	674507	843519	685651	131156	142332	94426.4	1.37074e+06	1094985	940845	751017	186477	62131.4	632374	770840	652488	898373	0.523699	0.428571	0.472353	-0.394484	1.34843	0.71097
1-Methylnicotinamide	Reversephase_POS	public library	25781.2	21484.4	58165.1	74020.6	115153	513647	479491	498226	515521	491375	380032	22263.6	29634.9	34066.2	49867.4	103614	65202.2	118880	47789.6	0.943279	0.004329	0.000160553	8.43134	1.00011	8.14168
1-Pentadecanoyl-2-hydroxy-sn-glycero-3-phosphocholine	Reversephase_POS	public library	402497	300366	193390	252103	316217	274319	257103	306045	366465	348084	396496	312137	298142	322508	253196	235149	312051	245964	321619	1	0.536797	0.0896149	0.441742	1.01849	1.10869
2,6-Dihydroxypyridine	Reversephase_POS	public library	73765	166373	182038	102358	186967	121486	141159	185411	97054.9	29777.3	29695.7	104106	150342	178321	89223.9	137680	126301	113479	205800	0.943279	0.329004	0.0880352	-0.660231	1.02999	0.708109
2,8-Quinolinediol	Reversephase_POS	public library	2048306	1979353	1638378	1787024	1288120	2586004	2350925	2625639	1646193	1944060	1964489	1619366	2199861	1577858	1626325	1843386	2683645	2069040	1778446	0.724165	0.177489	-0.464935	1.12111	0.908297	1.25053
2'-Deoxyuridine	Reversephase_NEG	inhouse library	160447	792.47	36231.3	641822	53660.4	792.47	792.47	95224	792.47	792.47	792.47	792.47	792.47	792.47	792.47	792.47	792.47	792.47	792.47	0.00558324	0.0731532	1.03225	-0.82567	225.359	0.092564
2-Hydroxy-4-(methylthio)butyric acid	Reversephase_NEG	inhouse library	42347.6	36577.3	792.47	16805.8	792.47	9789.39	27524.6	32938.4	57177.5	68845.4	51986.7	39898.4	49306.7	81466	31856.1	39395.3	28288.8	34596.7	24760.1	0.163749	0.16993	-1.09048	0.962666	0.472452	2.12592
2-Hydroxy-4-methylpentanoic acid	Reversephase_NEG	public library	2.87746e+06	1.11428e+06	1125717	938271	894799	1070698	1.57418e+06	1.80283e+06	2.9231e+06	2560974	1.86046e+06	945079	2.30543e+06	2.10856e+06	1.12727e+06	1.34005e+06	938839	1.05341e+06	1.07247e+06	0.621601	0.177489	0.0402642	0.700719	1.0211	1.41383
2-Hydroxybutyric acid	Reversephase_NEG	inhouse library	17500000	4.421e+06	3.07363e+06	4.9441e+06	5162202	1374181	3.34728e+06	3.44216e+06	3838398	2.16027e+06	3839163	3732134	6444513	7847407	12000000	646091	3.21002e+06	4287558	3.54355e+06	0.621601	0.0519481	0.371399	-0.915698	1.34643	0.427373
2-Hydroxyhexadecanoic acid	Reversephase_NEG	inhouse library	370657	350510	363241	567569	335167	276567	412355	346388	366746	323087	398669	512678	362233	382694	431324	348205	325132	318192	314278	0.523699	0.662338	0.270425	-0.535876	1.06167	0.890647
2-Hydroxymyristic acid	Reversephase_NEG	inhouse library	9706.19	5173.87	9433.6	24609.1	14146.5	17107.5	24151.7	12712.2	17674.6	18374.9	21443.4	20403.3	10505.6	13429.2	25266.1	10130	5001.07	14006.1	8939.87	0.832945	0.177489	-0.114516	0.949352	0.937126	1.47277
2-Hydroxystearate	Reversephase_NEG	inhouse library	64991.4	71075.8	79835	129355	73443.8	63419	115935	72974.9	47982	61691.7	63735.8	78768.3	86288.1	71494.9	66396.7	96491.5	100911	74754.9	72026.7	0.724165	0.125541	0.142456	-0.474375	1.03522	0.84734
2-Isopropylmalic acid	Reversephase_NEG	public library	126466	183693	10590.5	792.47	792.47	21683.5	28751.8	55164.1	62425.7	23729	41277.2	60436	69888.8	59444.1	11619.1	23063.8	23605.4	69182.9	41124	0.607914	0.647329	0.335164	-0.402353	1.43914	0.602457
2-Keto-3-deoxy-D-gluconic acid	Reversephase_NEG	inhouse library	19813480	22997220	34636350	16556190	33824260	35732860	42749090	40194900	42112150	41355600	25215820	25753070	27348120	34328160	31614400	32329970	34356790	31319040	36010520	0.284382	0.017316	-0.988317	1.51922	0.808203	1.48221
2-Methylbutyrate (SCFA)	SCFA_NEG	Standard compound	342957	333117	46808	299120	168865	55129	234291	78099	204426	185329	193729	243680	69838	836941	444823	16414	161374	389434	270670	0.943279	0.428571	-0.277265	-0.720097	0.783087	0.665484
2-Methylbutyroylcarnitine	Reversephase_POS	inhouse library	10358640	10112270	5471306	9108752	2660804	4606545	3787022	2176027	6553675	4580779	6400704	11309970	7319370	26697630	21392440	6267994	8544856	11159160	4800450	0.354312	0.177489	-0.661766	-1.02358	0.618911	0.621043
2-Methylbutyrylglycine	Reversephase_NEG	public library	2.08364e+06	1.07057e+06	448765	426017	459325	325459	370624	513308	396914	373461	519312	428855	482154	4.00631e+06	826012	478422	573042	778406	377684	0.943279	0.125541	-0.0835939	-0.913943	0.903208	0.463997
2-Methylcitric acid	Reversephase_NEG	inhouse library	14987.5	29008.4	792.47	4790.95	8813.24	4538.69	792.47	5213.72	4726.26	792.47	13369.3	792.47	5797.53	9334.25	4426.01	5023.9	11879	10641.5	4914.37	0.660111	0.231045	0.649594	-0.764071	1.76917	0.420043
2-Methylglutaric acid	Reversephase_NEG	public library	107375	134815	62731.2	79604.6	63297.3	43206	23242.7	72201.6	91896.9	30207.3	40596.7	78440.9	97850.5	114847	160403	71227.5	82792.6	86053.4	91617.7	0.523699	0.0822511	-0.263065	-1.25738	0.91482	0.560771
2-Methylindole	Reversephase_POS	public library	176417	98530.4	144104	26158.7	43707	146954	55109.8	495074	38025.8	113563	269370	296293	202494	423694	104734	29755.4	162300	493554	1.25797e+06	0.0652681	0.428571	-0.809992	0.598653	0.263319	1.90574
3-(2-Hydroxyphenyl)propionic acid	Reversephase_NEG	public library	1.88943e+06	2.23498e+06	596979	801211	779332	1.30559e+06	1.66337e+06	2.00781e+06	2.37014e+06	1.97627e+06	1.81375e+06	1028605	1.13141e+06	1.84506e+06	960685	1.26656e+06	1036111	1.55701e+06	1.05534e+06	0.621601	0.246753	0.0457756	0.964317	1.02048	1.47269
3-Amino-4-hydroxybenzoic acid	Reversephase_POS	inhouse library	40207.1	19671	31681.2	22511.5	12142.6	27437.9	55832.7	49335	32041.6	42955.1	35480.8	25691.6	15165.8	27942.2	11428.6	31348.5	44535.9	37924	36113.9	0.724165	0.0519481	-0.294521	1.28531	0.877432	1.60498
3-Hydroxy-3-methylglutaric acid	Reversephase_NEG	public library	669477	802893	957876	689723	1.00953e+06	1.12658e+06	1.10077e+06	1.21961e+06	773702	204327	903935	714144	640995	1.00021e+06	845596	922447	939886	979332	663485	0.943279	0.428571	-0.0773483	0.192409	0.985253	1.07538
3-Hydroxyglutaric acid	Reversephase_NEG	public library	261114	336747	284337	281235	212609	196671	152510	284908	140029	186606	180774	403191	441136	660175	390382	419704	499568	579032	258423	0.018648	0.0519481	-1.65313	-1.60521	0.602931	0.691292
3-Hydroxyhexadecanoic acid	Reversephase_NEG	inhouse library	31205.8	63870.8	40576.2	35463.5	34856.6	25252.1	48896.3	48098.9	21683.9	28801.6	49343.2	45901	48300.2	40140.5	49845.4	47718.8	24565	37573	27624.4	0.832945	0.662338	0.0829619	-0.291888	1.02452	0.898485
3-Hydroxyhippuric acid	Reversephase_NEG	inhouse library	1.91154e+06	1417214	3.44103e+06	4417910	2.73352e+06	593127	261065	1.21115e+06	619105	778004	625864	1.32163e+06	1.93635e+06	2525692	4206912	1.38064e+06	5.10106e+06	2886196	1.74946e+06	0.724165	0.004329	0.103349	-2.3137	1.05524	0.244729
3-Methoxytyramine	Reversephase_POS	inhouse library	13224.3	24295.5	4928.71	5439.53	6780.48	27226.4	10936.6	5043.59	792.47	11063.9	5853.88	792.47	792.47	10540	10714.3	16713.1	5177.75	5364.52	7147.3	0.509485	0.930736	0.537236	-0.0813987	1.52807	0.928578
3-Methyl-2-oxobutanoic acid	SCFA_NEG	Standard compound	151607	164043	198992	188666	333843	1560180	296908	216105	207154	283534	372455	248629	327002	659519	263166	354843	394018	626925	174942	0.045066	0.0519481	-1.10061	0.650046	0.54425	2.3593
3-Methyl-2-oxovaleric acid	SCFA_NEG	Standard compound	210206	259489	224596	342102	447536	2299058	504207	212382	230815	357047	385102	488004	422088	906569	433816	417383	314290	495861	107211	0.17094	0.329004	-0.748879	0.555494	0.662243	2.23989
3-Methyladenine	Reversephase_POS	inhouse library	20765.3	88918.1	792.47	792.47	70786.1	49105.2	40413.7	194199	89710.1	110375	68585.4	35284.4	103208	129972	83250.4	92492.2	134659	120640	139442	0.0155771	0.119846	-1.71607	1.01637	0.347205	2.5285
3-Oxindole-3-acetate	Reversephase_NEG	inhouse library	2993942	2792564	1624286	433204	1318737	3594457	1976251	6983218	8196775	5635229	3481427	1468981	2519645	2122658	1237121	1476622	2523327	3787226	2860473	0.724165	0.017316	-0.413697	1.513	0.814644	2.71638
4-Imidazoleacrylic acid	Reversephase_POS	inhouse library	963608	2.12189e+06	1.21796e+06	1.72708e+06	1.77119e+06	1.70988e+06	3.15863e+06	382583	6.56151e+06	488527	1.00425e+06	1.59024e+06	438938	474951	3.12151e+06	1.02609e+06	1.7068e+06	939662	3.19468e+06	0.523699	0.792208	-0.0012908	0.336472	0.999192	1.4212
4-Methylcatechol	Reversephase_POS	public library	1.00466e+06	1.0343e+06	774050	900858	660538	953409	812601	780159	789954	1.26826e+06	1.32003e+06	947391	811186	832428	895323	1.17678e+06	800098	2.05145e+06	823325	0.724165	0.536797	-0.441127	0.486635	0.839418	1.12861
5-(4-carboxy-3-methylbutyl)-5,6,8a-trimethyl-3-oxo-4a,6,7,8-tetrahydro-4H-naphthalene-1-carboxylic acid CCMSLIB00000847900]	Reversephase_POS	public library	101759	42922.8	25557.2	257658	107505	253970	286447	102292	25553.4	191102	371890	524386	79410.5	195722	50347.4	379857	125406	89655.8	104715	0.354312	0.329004	-0.551789	0.799653	0.552852	1.9164
5'-Methylthioadenosine	Reversephase_POS	public library	309905	289290	171619	229063	147878	177806	131484	140823	170671	143008	156452	207765	193931	319346	324875	193483	261795	288218	224165	0.621601	0.0519481	-0.338128	-1.41832	0.912012	0.668148
5-Aminovaleric acid	Reversephase_POS	inhouse library	1883014000	1955784000	1145681000	1123122000	1350488000	2306462000	2522053000	2431611000	2664286000	2474301000	1988813000	1335977000	1361817000	1604733000	1402065000	1233229000	1309441000	1832423000	1534468000	0.943279	0.004329	0.128798	2.60149	1.02745	1.6076
5-Hydroxyindole-3-acetic acid	Reversephase_POS	inhouse library	321496	252007	188611	398668	152799	208946	165042	204874	190947	227606	258167	246022	224603	362744	336106	99578.7	274417	255129	273211	0.943279	0.662338	0.0399135	-0.693729	1.01444	0.796539
6-Hydroxynicotinate	Reversephase_POS	public library	8677.41	34974.6	40002.7	26854.3	83686.2	21528.6	13067.2	60363.3	6285.42	41363.5	17705	71371.3	39750.9	57149.5	31476.3	42900.7	50422.5	20536	40526.7	0.43512	0.536797	-0.242146	-0.463721	0.877387	0.687937
6-Methoxyquinoline	Reversephase_POS	public library	2.2867e+06	1.63319e+06	297709	1.20055e+06	199353	63342.4	12772.9	259943	1779756	73805.1	143773	28981.8	15950.7	133677	348481	54234.4	102422	3.05131e+06	257228	0.0932401	0.0822511	0.58918	-0.858171	2.25134	0.34615
7alpha-Hydroxy-3-oxo-4-cholestenoic acid	Reversephase_POS	inhouse library	365059	99030.8	80978.4	76465.9	154688	88137.4	94920.7	116885	110011	87729.2	77093.6	91135.5	68265.1	50265.1	87500.7	127290	126006	122998	154856	0.724165	0.792208	0.614099	-0.665543	1.49938	0.617066
7-ethenyl-1,4a,7-trimethyl-6-oxo-2,3,4,8,8a,9,10,10a-octahydrophenanthrene-1-carboxylic acid	Reversephase_POS	public library	17851.9	57016.1	792.47	792.47	792.47	76846.1	792.47	38122.3	5035.64	8654.13	4777.43	8162.67	28550.9	27055.8	26502.6	54550.9	792.47	24180.1	64971.2	0.181568	0.454772	-0.573594	0.229281	0.526449	1.44807
9-(2,3-dihydroxypropoxy)-9-oxononanoic acid	Reversephase_NEG	public library	140939	110755	82303.7	69110.4	58845.5	73564.8	124335	163434	126748	82496.4	165090	86990.4	83614.7	168288	110385	99657.5	73941.3	85781.4	87607.2	0.523699	0.177489	-0.212982	0.757668	0.92824	1.3271
9-Hydroxy-10,12-octadecadienoic acid	Reversephase_NEG	public library	299147	207880	60283.8	100650	62615.4	246474	309309	435206	334780	148511	185250	110044	202640	105930	136459	147209	99642.5	176535	46293.9	1	0.0822511	0.226424	1.13791	1.14069	1.89295
9-Hydroxy-7-(2-hydroxypropan-2-yl)-1,4a-dimethyl-2,3,4,9,10,10a-hexahydrophenanthrene-1-carboxylic acid	Reversephase_NEG	public library	4234.48	26416.1	792.47	792.47	792.47	31451.6	792.47	27051.8	792.47	792.47	792.47	4482.58	10717.3	42285.4	12547.5	51746.6	10024	11962	37597	0.0328148	0.915796	-0.936128	0.25275	0.291377	1.55609
Acetate (SCFA)	SCFA_NEG	Standard compound	66094569	100124515	54220906	116958820	138707968	396724662	94226806	42883367	132458497	94398568	61427877	76555058	92617825	118506566	123112775	57608861	106208747	134665606	89506157	0.832945	0.930736	-0.146095	0.380874	0.953666	1.43896
Acetoin	Reversephase_NEG	inhouse library	265247	401638	26821.5	168005	29338.8	11036.3	8537.44	30704.6	35948.6	36185.5	4628.68	74149.2	135664	266347	209647	119651	73447.7	374869	34228.1	0.943279	0.125541	0.12008	-1.33723	1.10689	0.118812
Acetylcarnitine	Reversephase_POS	public library	2.10548e+06	10651652	18969270	25779272	6894665	2.76583e+06	2.59657e+06	1.50284e+06	3.51304e+06	2.44797e+06	4.16486e+06	21880426	11879674	20329374	17864708	11636931	11332541	9789048	4876107	0.724165	0.0822511	-0.103539	-1.44346	0.940247	0.219863
Acetylcholine	Reversephase_POS	public library	51518.8	103948	19555.9	74260	18802.1	31093.2	7246.11	53007.2	24107.7	27961.4	58339.1	69179.9	14105.2	107005	39936.9	30235.2	25737.4	121453	46385.5	0.943279	0.662338	-0.076353	-0.648588	0.944713	0.627149
Aconitic acid	Reversephase_NEG	public library	302068	191115	359573	325202	424069	151316	108927	295765	24269.6	134063	443371	363652	194326	41718.8	349638	95050.2	97090.1	257177	76388.3	0.127428	0.125541	1.11441	-0.923324	1.73774	0.602212
Adenine	Reversephase_POS	inhouse library	92203.3	24599.9	118413	24331.7	28873.6	22609.5	50535.3	31143.6	29106	32593.4	31353.5	30497.4	19947	49523.6	34312.6	38124.5	109978	36562.5	110821	0.724165	1	0.0939131	-0.744078	1.07378	0.570177
Adipoyl-L-carnitine	Reversephase_POS	inhouse library	128292	134440	9158.66	826986	230653	792.47	78183.3	62452.9	71296.8	46508.7	99292.7	4590.17	365846	506297	696802	143243	274125	792.47	360474	0.724165	0.0822511	-0.0953292	-0.868488	0.904377	0.22472
Allantoin	Reversephase_NEG	inhouse library	231209	287064	315912	381345	196373	182944	95684.4	234952	184548	174220	376110	318674	257038	363486	542644	254376	375718	514856	335879	0.17094	0.125541	-0.850703	-0.800148	0.762503	0.736866
Alpha-Muricholic acid	Reversephase_NEG	inhouse library	113590	30429.5	21446.5	6265.69	20637	22362.6	10834.6	16024.9	56102.6	24699.3	49176	71736.6	230879	45956.7	47964	44019.6	67673.3	45643.5	26621.4	0.0932401	0.930736	-0.543789	-0.248153	0.53022	0.776288
Aminoadipate	Reversephase_POS	public library	575027	415265	538127	374464	414161	446373	496758	451488	331196	313125	380864	770857	422322	1.10201e+06	478668	470639	472293	537516	453314	0.284382	0.428571	-0.598433	-0.687897	0.787504	0.870291
Apigenin-7-O-glucuronide	Reversephase_NEG	public library	331645	518084	29152.6	792.47	25536.5	189717	87198	240848	175865	98857.3	120548	94326.1	137525	102130	13295.3	106736	143447	248451	124615	0.832945	0.662338	0.371581	-0.163725	1.49232	0.840535
Ascorbic acid	Reversephase_NEG	public library	336997	258699	21037.6	89129.1	30464.6	44094.8	186731	146957	44271.2	29487.8	150854	399721	377247	650383	214907	183961	235296	314131	216831	0.127428	0.930736	-1.09655	-0.39692	0.454439	0.681757
ASP-PHE	Reversephase_POS	public library	478699	762357	173230	160703	67174	86518.3	99087.8	130250	166116	211134	310880	311760	70227.7	393785	146240	285669	392168	611094	301165	0.943279	0.536797	0.0616543	-0.729968	1.04592	0.509484
Azelaic acid	Reversephase_NEG	inhouse library	40352920	47898400	35170980	13432850	19091500	33373230	42761040	43411020	37047540	25186400	22488580	29212590	19298770	30253360	31322540	23385800	24281570	43902850	22719580	0.832945	0.792208	0.274216	0.223685	1.11203	1.09155
Betaine	Reversephase_POS	inhouse library	5967398	5.11926e+06	8524637	3.89586e+06	3.91247e+06	2795717	3.07917e+06	4.07232e+06	3.93375e+06	2.69919e+06	5498770	5189004	4.44224e+06	4.42602e+06	4.01848e+06	3.80845e+06	4.98904e+06	4.66926e+06	3.93794e+06	0.523699	0.177489	0.800354	-1.10005	1.2365	0.671019
Beta-Muricholic acid	Reversephase_NEG	inhouse library	4597.81	792.47	792.47	792.47	792.47	792.47	792.47	792.47	792.47	792.47	792.47	36492.8	43256.7	17343.5	6013.47	9431.71	17892.1	18789.5	29050.8	0.00379709	0.36131	-1.858	-0.613322	0.069716	0.510107
Biliverdin	Reversephase_POS	public library	197306	136000	163717	242318	26601.1	63595.3	36007.8	63641.5	215905	149937	250325	80505.3	85874.5	210877	418261	44773.1	92961.9	155685	136613	0.724165	0.930736	-4.81e-05	-0.248197	0.999964	0.847989
Biotin	Reversephase_POS	inhouse library	26556.3	18323.4	53332.1	98900.4	27335.3	42463.9	25788.6	17667.9	17547.3	43694.9	20974.5	125983	50822.8	85812.5	228612	42800.8	74541.5	111082	179205	0.045066	0.246753	-1.14121	-0.650089	0.399524	0.624264
Butyrate (SCFA)	SCFA_NEG	Standard compound	1472721	1682328	1227832	1697248	2465355	751982	1916489	987678	2452410	1406521	1391447	1658224	1607261	1969176	2656002	934140	2552511	2464510	1754017	0.43512	0.428571	-0.410768	-0.369478	0.876694	0.868541
Butyrylcarnitine	Reversephase_POS	inhouse library	70531370	77658860	22303580	19854060	10784080	4773430	7080578	4595664	7756714	4509582	6714790	49673530	17062180	176377000	28554620	16311960	16068940	26033330	15484300	0.832945	0.004329	-0.0578011	-1.50106	0.931258	0.146797
Caproate (SCFA)	SCFA_NEG	Standard compound	2435989	3583237	2481572	3388716	4126513	4105838	3845866	2130519	5300045	2698690	2498223	3648536	3532820	3927675	5426355	2468068	4153455	5050287	3360731	0.222222	0.792208	-0.791595	0.203215	0.811762	1.07076
Chenodeoxycholic acid	Reversephase_NEG	inhouse library	444547	61397.2	125191	22844.4	60619.5	32698.8	87834.5	66780.1	39790.7	68494.9	112258	271359	253685	286401	260515	78369.1	339288	156682	239902	0.127428	0.930736	-0.703866	-0.584868	0.60617	0.475625
Cholic acid	Reversephase_NEG	inhouse library	93120.2	15224.7	792.47	792.47	82491.1	792.47	792.47	18217.8	14587.6	18136.2	7777.78	393286	1097619	394975	290472	44769.3	827049	489924	515435	0.0103097	0.640374	-1.67252	-0.839353	0.0759519	0.261165
Cinnamic acid	Reversephase_POS	public library	1.15989e+06	1236929	966854	1.10503e+06	862370	1.28633e+06	1.10772e+06	1.01572e+06	995767	1.30175e+06	1.26467e+06	1.13464e+06	1.09015e+06	951785	1.24334e+06	1.14704e+06	1.04306e+06	1.35643e+06	1.00523e+06	0.724165	0.246753	-0.370902	0.605297	0.950739	1.08983
Cinnamoylglycine	Reversephase_NEG	inhouse library	1.90167e+06	1.75204e+06	526822	213546	437022	213161	146277	557536	470581	259812	275319	269373	1.08082e+06	1.04436e+06	306377	389163	756626	1.69477e+06	792195	0.832945	0.177489	0.263759	-1.08633	1.22042	0.33165
cis-Caffeic acid	Reversephase_NEG	public library	792.47	57301.7	792.47	792.47	792.47	31714.6	792.47	4714.46	76223.4	38131.4	37877.3	4739.79	792.47	792.47	792.47	11481.7	15265.9	792.47	24737.4	0.559109	0.150962	0.258132	0.673216	1.62901	2.61078
Citramalic acid	Reversephase_NEG	public library	22885.5	149531	80186.6	43634.6	33236.4	86117.1	54532.6	82126.1	54706.6	32597.7	40148	45715.5	51722.2	418626	34726.4	89572.9	46830.3	53008.4	55385.4	0.43512	0.792208	-0.288444	-0.181199	0.662603	0.885826
Citric acid	Reversephase_NEG	inhouse library	212449500	296939500	240737700	161966000	160822000	143279100	169462700	194157200	208953600	181674400	172166800	166422500	213498800	403996400	402077400	164408000	311222200	351344300	198243500	0.222222	0.428571	-0.647597	-0.795277	0.776345	0.830832
Citrulline	Reversephase_POS	public library	1.14137e+06	1.45045e+06	594502	607272	760373	670368	759224	1.28203e+06	884118	924421	833238	909979	967130	1.23039e+06	967999	808236	1121563	1.25333e+06	1.33427e+06	0.354312	0.792208	-0.561254	-0.0575445	0.847949	0.979622
Cortexolone	Reversephase_POS	inhouse library	23431.6	792.47	4931.62	60342.9	42048.6	792.47	792.47	792.47	792.47	792.47	6534.03	211706	50551.4	44918.9	45109.8	124519	116741	27794.3	36570.6	0.0652681	0.0464841	-0.978669	-1.33405	0.319915	0.0664931
Corticosterone	Reversephase_POS	public library	202725	57882.7	41771.4	228454	95320.9	37925.7	67467.8	22749.4	5787.9	38507	631386	908090	127157	724723	82603.1	895048	106492	78808.9	61591.2	0.354312	0.177489	-0.725441	0.0418544	0.335682	1.06979
Creatinine	Reversephase_POS	inhouse library	916453	580201	590750	1.28858e+06	819783	657272	529447	478797	753356	662637	586822	682678	777931	1.01408e+06	643266	779930	981726	791070	807863	1	0.177489	0.134239	-1.00439	1.03622	0.728578
Cuminyl alcohol	Reversephase_NEG	public library	43212.7	37112.2	36863	31545	23111.4	29632.2	19154.4	57795.7	14736.4	22202.9	21199.8	61980	32695.5	36875.2	19178.8	51245	13658.6	18454.7	67754.2	1	0.125541	-0.182759	-0.498228	0.91091	0.798792
Cytosine	Reversephase_POS	inhouse library	1.03613e+06	786607	976674	1.09499e+06	920085	938846	684597	464168	1.23861e+06	965294	842410	1.03855e+06	553981	1.04006e+06	1554473	807277	911896	987169	820733	0.943279	0.428571	-0.00531682	-0.462662	0.998579	0.888626
Daidzein	Reversephase_POS	inhouse library	357617	290513	64944.7	792.47	12646.3	89695.9	67997.1	92303.4	62586.9	78410.8	76386.8	113315	138025	199186	6954	55313.2	117106	176958	115649	0.943279	0.792208	0.249248	-0.552983	1.26007	0.5361
Deoxycholic acid	Reversephase_NEG	inhouse library	741132	107000	195275	54719.2	108433	47925.9	157358	124734	62276	121193	183863	476293	450079	499122	445777	145920	558532	245013	443597	0.127428	0.792208	-0.760265	-0.591551	0.59139	0.481638
D-Glyceric acid	Reversephase_NEG	inhouse library	353133	319176	84876.2	226619	109527	113022	163947	130104	269253	106780	142601	191292	95542.9	280479	261214	179804	189942	220909	68220.6	0.523699	0.662338	0.326024	-0.64035	1.1761	0.705571
Diethyl 2-Methyl-3-Oxosuccinate	Reversephase_NEG	inhouse library	47271.7	40573.3	89308	58259.7	92809.8	60025.8	88175.7	172069	40793.6	90018.3	177142	58789.6	130614	42131.8	75331.7	187003	79114.8	71724.8	127005	0.284382	0.329004	-0.702021	0.784005	0.680505	1.59502
Dihydrocaffeic acid	Reversephase_NEG	public library	51417.4	39953.7	792.47	792.47	792.47	4375.73	10892.4	5328.22	11693.1	792.47	14755.1	792.47	22144.2	11923.9	4316.48	4464.78	8570.07	5940.89	5440.68	0.766561	0.851762	0.630999	-0.577048	2.3587	0.425224
Diosmin	Reversephase_NEG	inhouse library	345250	504868	66317	4432.66	88151.9	402574	268522	534722	864944	561554	467487	139801	292931	105989	13235.6	184383	172732	237842	167222	0.832945	0.0519481	0.240484	1.39479	1.22851	2.56008
DL-2-Aminoadipic acid	Reversephase_NEG	inhouse library	300167	540623	19405.3	192239	6291.99	17718.7	22760.5	16987.8	164255	64397.5	26115.3	33524.2	134784	48360.5	211593	107161	149350	193069	30497.3	0.832945	0.428571	0.630623	-0.950835	1.8649	0.245763
DL-2-Aminooctanoic acid	Reversephase_POS	inhouse library	852844	874212	2275806	1.2226e+06	1.69445e+06	1.15953e+06	1.63306e+06	1.0977e+06	593610	1.06544e+06	795509	1.67219e+06	1.49743e+06	956757	1.87045e+06	978394	1.20207e+06	1.23418e+06	1.16896e+06	0.943279	0.329004	0.127459	-0.619925	1.04645	0.764082
DL-Methionine sulfoxide	Reversephase_POS	public library	1.53944e+06	678741	729372	1395888	744851	391913	693498	622796	105496	872267	549151	281595	3.19673e+06	594092	528677	1.69936e+06	3217654	399870	250453	0.523699	0.0519481	-0.224213	-1.28731	0.800642	0.529831
Dodecanedioic acid	Reversephase_NEG	public library	390569	326749	274532	251873	309944	344909	354318	420928	400745	282631	384673	306151	360041	337046	391790	405402	310885	313608	271339	0.354312	0.125541	-0.502147	0.965597	0.921968	1.17368
Dopamine	Reversephase_POS	public library	792.47	9909.22	792.47	5906.43	6147.61	6813.41	5852.37	4973.74	27185.5	5710.58	20071.8	792.47	5798.57	7004.79	792.47	15169.7	792.47	7083.73	12479.4	0.706582	0.410248	-0.286973	0.857036	0.754847	2.49868
D-Pantothenic acid	Reversephase_NEG	inhouse library	7308952	7.76382e+06	8854421	6.76085e+06	6234104	4.12372e+06	3507402	3.0265e+06	3.86622e+06	3.29553e+06	3.33674e+06	7.54793e+06	9199636	6.74845e+06	7803530	4.18142e+06	5451745	6.32881e+06	6.61324e+06	0.523699	0.004329	0.445734	-4.81327	1.09653	0.477494
Ectoine	Reversephase_POS	public library	4.16916e+06	4.73127e+06	1.0494e+06	551898	1.98099e+06	1.66568e+06	1.28962e+06	3.74748e+06	3559831	3.27531e+06	3.00041e+06	1.74341e+06	3.73579e+06	2.39963e+06	760938	2876303	2.47884e+06	1944054	2.48514e+06	1	0.930736	0.136237	0.162524	1.08403	1.10408
Eicosapentaenoic acid	Reversephase_POS	inhouse library	25601.9	46498.5	11540.5	13393.8	13442.8	19290.4	27147	4933.65	51814.2	4888.49	12108.7	21126.9	26955.6	55377.8	36731.1	89231.8	12888.6	792.47	16848	0.523699	0.792208	-0.400254	-0.114409	0.679986	0.906538
Epigallocatechin	Reversephase_POS	public library	34723.6	386905	20644.7	467546	288557	2.97784e+06	41467.1	17484.2	590446	2.38289e+06	1.60872e+06	3299087	209980	141285	366243	3759635	2.59692e+06	866171	1.07807e+06	0.0932401	0.246753	-1.03301	1.00048	0.155666	5.29803
Ferulic acid	Reversephase_POS	inhouse library	173185	173970	15204.8	18222.8	30445.1	59453.6	39454.5	41974.8	58388.5	62448	46712.1	68379.6	51043.9	47027.8	21216.9	60067.7	65037.2	74154.8	77275.1	0.724165	0.662338	0.428746	-0.500868	1.41672	0.625325
Ferulic acid 4-sulfate	Reversephase_NEG	inhouse library	3.41239e+06	3.4628e+06	496086	164160	461569	732377	431403	1.21102e+06	1.11771e+06	662571	682650	1.11475e+06	925220	1.79584e+06	797529	825297	2.65109e+06	2.20532e+06	1.33958e+06	0.621601	0.930736	0.114808	-0.633987	1.09787	0.504118
gamma-Caprolactone	Reversephase_POS	public library	146424	24558.7	87813.3	146152	55393.8	46700.9	85927	152838	135699	41441.9	66323.1	18861.7	44303.8	67529.6	45333.8	29231.8	28344.7	41314.7	62684.6	0.127428	0.930736	1.31058	-0.0713603	2.18169	0.957494
gamma-Glutamylleucine	Reversephase_NEG	public library	4574060	4.74194e+06	4.26945e+06	1.58705e+06	2698388	2.84914e+06	3044589	2.60808e+06	3.01742e+06	3123088	2700217	3.0259e+06	3.27064e+06	3.75948e+06	3.90275e+06	1938728	3.9183e+06	4914556	3450682	0.832945	0.536797	0.0446604	-0.67263	1.01463	0.808696
gamma-Glutamylphenylalanine	Reversephase_NEG	inhouse library	2.57865e+06	3.04397e+06	1.17361e+06	702053	1122519	1.03333e+06	837113	1.07879e+06	1153237	1.03182e+06	1.27748e+06	1647986	1.78972e+06	1.66646e+06	1952920	1.30985e+06	2.45508e+06	2.76219e+06	2.33394e+06	0.523699	0.329004	-0.339142	-0.868206	0.866513	0.619797
Gluconic acid	Reversephase_NEG	inhouse library	22164550	21614700	21471130	16674670	24250360	37083120	31738530	37398040	48342440	36309400	25695140	18241260	22303830	36599280	25353580	25973740	38769240	32894370	24596300	0.029526	0.004329	-1.06416	2.31183	0.755927	1.69976
Glucuronic acid	Reversephase_NEG	public library	24185.7	66489.6	112616	90548.8	135463	126597	102241	64338.1	189198	158711	166117	94051.5	140263	136003	54025.4	190014	88874.8	167844	111292	0.222222	0.177489	-0.781853	0.99561	0.699212	1.56689
Glutaric acid	Reversephase_NEG	inhouse library	3869555	5.30518e+06	1.19004e+06	2.26495e+06	1.07961e+06	755487	456602	1.13753e+06	1.00334e+06	1288643	584764	1217438	1876466	3626510	2.80187e+06	1.85472e+06	1.54539e+06	4326277	920203	0.832945	0.030303	0.300409	-1.38277	1.20728	0.317689
Glutaryl-carnitine	Reversephase_POS	public library	734131	1.51749e+06	292451	205894	1.0913e+06	557745	900614	1.40719e+06	1.12317e+06	2.05233e+06	1.06532e+06	368917	187813	1.09802e+06	1.62996e+06	1.23168e+06	158386	359702	1.28392e+06	0.943279	0.329004	-0.0351693	0.721376	0.972718	1.54167
Glutathione (GSH)	Reversephase_POS	public library	594508	651467	289766	541507	602516	432661	274583	297653	335896	256715	193365	310926	415593	983088	398791	459920	614590	431424	448413	0.523699	0.030303	0.13888	-1.924	1.05535	0.556913
Glutathione (oxidized)	Reversephase_NEG	public library	792.47	239781	792.47	792.47	792.47	62738.8	44035.8	792.47	93241.4	38270.9	792.47	792.47	20210.5	168271	263855	31442.2	170571	136736	45218.4	0.113857	0.370287	-0.527963	-0.103444	0.464368	0.822773
Glyceraldehyde	Reversephase_NEG	inhouse library	65200000	55600000	45900000	35000000	33400000	37000000	36700000	33500000	41200000	39100000	41100000	53600000	45100000	75100000	47400000	34100000	38900000	51700000	29400000	0.943279	0.536797	0.00717602	-0.876422	1.00229	0.810293
Glycerophosphocholine	Reversephase_POS	public library	195268	116781	59497.3	110257	220111	85974.6	164768	143213	125988	87751.1	62862.6	222180	142696	57245.2	118182	113730	111130	91082.1	132946	0.943279	0.662338	0.282971	-0.496441	1.13534	0.796105
Glycyl-L-proline	Reversephase_POS	public library	767599	1065417	222181	279585	388082	284172	397336	489319	436510	318638	376620	273408	252945	763956	260491	427771	392395	558376	673433	0.832945	1	0.327149	-0.595835	1.20923	0.704709
Gly-Leu	Reversephase_POS	public library	223908	145013	111685	77962.2	48096.3	91508	90604.5	72836.6	67654.1	73656.5	47450.5	65855.9	70679	307675	106543	86748.1	170502	92893.8	158840	0.943279	0.177489	-0.135953	-0.924779	0.915948	0.609494
Guanosine	Reversephase_POS	inhouse library	160175	406554	927246	792.47	17706.6	792.47	792.47	56747.3	792.47	792.47	4799.01	792.47	5973.79	38678.2	51526.7	111040	77881.2	792.47	77408.2	0.269606	0.0688944	1.01888	-1.03634	6.64655	0.0356569
Gulonolactone	Reversephase_NEG	inhouse library	450762	468021	634336	336039	577493	587109	795470	730007	808189	689496	511450	455001	495895	593334	482040	588456	628494	551365	531850	0.43512	0.030303	-0.51816	1.51267	0.912216	1.39248
Hexadecanedioic acid	Reversephase_NEG	inhouse library	667703	405397	280307	232537	256179	318893	304424	275138	336039	250488	258150	325964	493416	856741	501280	279503	293929	334748	259307	0.43512	0.930736	-0.239393	-0.580006	0.881165	0.788552
Hexanoylcarnitine	Reversephase_POS	inhouse library	535966	448016	588557	1.42727e+06	352926	109809	142629	64541.9	77753.4	59852.8	123279	997145	454614	4.29993e+06	955685	358730	403783	474299	223740	0.943279	0.004329	-0.293409	-1.81436	0.656761	0.14363
Hexanoylglycine	Reversephase_NEG	inhouse library	1.16559e+06	1.17868e+06	332063	336913	236311	141865	148483	309617	188076	119121	260683	331633	223310	4803086	1.42683e+06	238159	420607	781568	246180	0.943279	0.017316	-0.296481	-1.28537	0.613748	0.299488
Hippuric acid	Reversephase_NEG	inhouse library	10600000	15000000	4.9168e+06	1.42544e+06	4.38766e+06	4179585	2.48023e+06	9160859	10800000	6509173	6.3341e+06	4695669	8406001	8826566	2.89929e+06	4723376	7.29592e+06	13400000	7507454	0.943279	1	0.0103864	-0.146627	1.00647	0.905222
Histamine	Reversephase_POS	public library	487463	892731	385700	741076	906270	665478	498263	357406	1.04941e+06	527008	474345	760048	692999	581000	2110306	380954	433570	700058	406547	0.621601	0.662338	-0.148515	-0.332086	0.900371	0.872072
Homovanillic acid sulfate	Reversephase_NEG	public library	383686	370008	193348	459362	34012	391016	183025	548469	416366	168113	291734	127087	56466.1	450406	324982	28295.5	705290	784994	119897	0.943279	0.792208	-0.131957	0.259367	0.887291	1.15633
Hydroxyphenyllactic acid	Reversephase_NEG	inhouse library	6382185	7429321	2.7824e+06	3342665	2605744	3.95112e+06	3.48924e+06	3.37694e+06	4.16274e+06	3486672	4.93478e+06	4.59134e+06	3470844	7539567	4818315	2.9304e+06	5.09023e+06	5.20479e+06	4275621	0.523699	0.662338	-0.123851	-0.357656	0.951125	0.865095
Hypoxanthine	Reversephase_POS	inhouse library	63780.1	1.20282e+06	93475.6	792.47	5464.88	792.47	6336.47	308394	792.47	792.47	792.47	792.47	5486.23	339678	311666	93484.7	123882	30327.3	164148	0.557643	0.213259	0.391859	-0.559895	2.04413	0.193889
Indole-3-Acetic acid	Reversephase_POS	inhouse library	14241640	6142920	20874840	18858610	15811050	49433790	10119480	16880770	6988480	41001950	18753620	10254140	9666338	4900635	6330372	8870154	6480933	7822339	8547963	0.0652681	0.662338	1.83107	0.590412	1.93226	1.5714
Indole-3-aldehyde	Reversephase_POS	inhouse library	4709083	5867446	3219858	4776851	4209064	4957491	6607161	5386400	6609857	4103124	4185586	5026380	5844871	2894061	4881491	5481481	5545306	6317863	5095307	0.222222	0.428571	-0.53924	0.654689	0.887188	1.165
Indole-3-carboxylic acid	Reversephase_POS	public library	2240728	6348961	1486052	1115642	1983114	2405257	8173542	6767496	5136611	2846512	3653780	2215697	5595771	2214103	1470851	3955935	6716530	5259291	7122349	0.222222	0.0519481	-0.725906	0.905567	0.610098	1.83329
Indole-3-propionic acid	Reversephase_POS	inhouse library	8301778	14119280	3822265	4846931	17669280	10716820	14354450	18932860	16210560	23602180	12391700	5520903	10306060	11417850	6451505	17414920	14493430	20485970	18887500	0.284382	0.125541	-0.545047	1.0831	0.743157	1.64427
Indolelactic acid	Reversephase_POS	inhouse library	19220720	16776330	8910562	26996370	11840410	33012020	30916590	28107730	28786540	26118420	31497990	21547370	15038270	15227190	18368400	17124450	18730460	18436040	15426540	0.832945	0.00865801	-0.14963	2.35711	0.957772	1.77563
Indoxyl Sulfate	Reversephase_NEG	inhouse library	27200000	26100000	21500000	31100000	9781823	21800000	26000000	16500000	10800000	17400000	27600000	38600000	45800000	25900000	29900000	18600000	22300000	21800000	29600000	0.523699	0.536797	-0.623544	-0.394538	0.79609	0.86516
Inosine	Reversephase_NEG	inhouse library	886166	1834018	3.12576e+06	13030.8	69464.6	792.47	12678.2	426117	792.47	792.47	59986.1	792.47	792.47	183793	4457.1	792.47	792.47	792.47	792.47	0.00704822	0.0340943	1.36191	-1.13949	49.1464	0.0704455
Isobutyrate (SCFA)	SCFA_NEG	Standard compound	430085	430677	274644	582819	587323	372463	513667	223981	550024	443690	311591	458065	316017	1200832	694721	209299	443482	585778	401952	0.832945	0.536797	-0.281441	-0.422759	0.855859	0.873045
Isobutyryl-L-carnitine	Reversephase_POS	inhouse library	32557670	52671200	12421920	15331190	4866977	4312740	5304738	3797542	5515251	3509285	4088001	31066010	17085510	109107800	43942500	9633829	12920150	39163130	8430496	0.724165	0.017316	-0.332468	-1.3685	0.694891	0.187582
Isocaproate (SCFA)	SCFA_NEG	Standard compound	7689	151819	71723	126880	64719	12612	5513	8107	10709	52031	7561	14034	6530	21714	20255	8599	151817	30330	28087	0.17094	0.0519481	0.897394	-1.56718	2.40444	0.190252
Isocitric acid	Reversephase_NEG	inhouse library	1656112000	1815714000	1558305000	1165897000	1211932000	1189342000	1117323000	1494370000	1514019000	1426198000	1376372000	1358642000	1487982000	1984993000	2267672000	1331560000	1756899000	2188357000	1501542000	0.354312	0.329004	-0.686882	-0.523432	0.854088	0.913165
Isoleucine	Reversephase_NEG	public library	304022	584367	133290	864649	936226	1124818	1992681	1095144	2106061	1668669	1052830	826591	700393	1418206	1202783	379261	786924	1577392	6165	0.43512	0.004329	-0.59064	2.02709	0.654722	2.66904
Isoquinolone	Reversephase_POS	public library	1.54654e+06	1.48811e+06	786407	219544	1.07156e+06	1.50424e+06	1.16708e+06	1.83684e+06	1.59072e+06	1.70761e+06	1541093	1.50569e+06	1.81797e+06	1.32018e+06	1.25377e+06	1.23344e+06	1.89088e+06	2.09912e+06	2.24323e+06	0.0652681	0.0519481	-1.32107	1.21914	0.612039	1.52375
Isovalerate (SCFA)	SCFA_NEG	Standard compound	487845	567627	308656	934449	1055893	279083	913801	317593	982940	790301	548626	452967	602401	659853	1146681	177913	893508	973127	645453	0.832945	0.792208	-0.0694646	-0.0956631	0.966723	0.952049
Isovalerylglycine	Reversephase_NEG	public library	3.96511e+06	5658275	3.08189e+06	2117941	2.0068e+06	2.06133e+06	2.99469e+06	3.53619e+06	2132844	2464388	2526878	2.17456e+06	1.58255e+06	5.79441e+06	2401315	1.97186e+06	2.14023e+06	5.40249e+06	2229727	0.724165	0.662338	0.235025	-0.627184	1.13634	0.778189
Isovaleryl-L-carnitine	Reversephase_POS	inhouse library	3.1369e+06	3.35733e+06	1.43816e+06	2.12441e+06	779248	1.23181e+06	1.29567e+06	856511	543366	596056	708718	4.07913e+06	2251684	2.59277e+06	2.49001e+06	1.84583e+06	2.56396e+06	3.69698e+06	2.13219e+06	0.354312	0.030303	-0.553481	-1.53783	0.800722	0.402371
Jasmonic acid	Reversephase_POS	public library	161090	121413	69077.5	34219.4	33303.6	61963.9	185217	193202	108262	103574	68525.3	69569.4	69546.2	131277	78657.2	94376	127189	119566	173822	0.284382	0.428571	-0.503047	0.58828	0.776114	1.43311
Kynurenic acid	Reversephase_POS	Standard compound	14359780	7407041	5990243	5635107	3732186	5108618	5658566	7942563	5931586	5359506	3987229	7242385	6084771	15735880	10348720	4152232	18905060	15075540	15278400	0.127428	0.536797	-0.785178	-0.555758	0.639917	0.762933
L-(+)-Ergothioneine	Reversephase_POS	public library	26556.4	30598.5	109741	88142.8	24201.4	42643.7	5026.93	792.47	792.47	13733.4	792.47	792.47	5767.28	21852.5	4407.3	11503.3	21155.4	8439.73	14093.6	0.001554	0.0340943	1.67093	-1.40425	5.07643	0.190342
L-(+)-Lactic acid	Reversephase_NEG	inhouse library	83400000	82200000	26800000	45100000	45400000	47400000	63900000	44700000	52500000	47600000	52700000	73000000	59300000	48400000	60200000	44700000	43300000	66600000	46600000	1	0.930736	0.0699169	-0.267265	1.02384	0.909626
L-Arginine	Reversephase_POS	public library	18283.9	12203	5338.11	792.47	9904.24	8920.55	6752.5	6202.87	16373.6	4983.09	792.47	12929.6	17374.5	6163.98	6124.23	5965.82	12242	37901.5	13930.8	0.354312	0.583025	-0.477332	-0.305542	0.660865	0.788611
Lauroyl-L-Carnitine	Reversephase_POS	inhouse library	40269.3	7255.79	112066	320213	41588.4	25722.9	29127.8	13229.6	792.47	14706	46381.9	144761	57540.2	153291	182581	85895.1	58444	94282.7	25011.3	0.523699	0.177489	0.0428429	-0.886339	1.04044	0.207714
L-Carnitine	Reversephase_POS	inhouse library	2.14506e+06	2.44242e+06	3444746	3.02126e+06	2189875	1.26665e+06	1168181	1.21974e+06	1.51184e+06	1.09303e+06	1.33537e+06	3.45307e+06	1.66731e+06	2.50722e+06	2053806	2.1785e+06	2.52427e+06	2.52874e+06	2.11279e+06	0.523699	0.004329	0.46529	-3.22173	1.11372	0.4779
L-Dehydroascorbic acid	Reversephase_NEG	inhouse library	65863.8	62011.4	50911.3	26391.6	18595.4	792.47	792.47	5078.93	5535.93	792.47	5615.29	31731.4	45969.4	57049.5	52226.3	13338.8	14839.6	49847.7	16828.2	0.284382	0.00754623	0.456618	-2.66711	1.2704	0.0692946
Leucine	Reversephase_NEG	public library	10931532	10386949	4926318	9118886	9847724	13334048	23872055	12745396	23866502	19215299	11944494	7832553	7224918	15720333	12205657	4303926	7956061	15968683	9334450	1	0.004329	-0.262333	1.73863	0.898092	1.93494
L-Glutamic acid	Reversephase_NEG	inhouse library	108441	99504.8	39846.1	34772.2	29857.8	16139.9	33193.5	9275.92	75807.3	4817.28	4515.18	32780	27416.9	42296.8	82694.2	25561.5	14374.8	50648	18001	0.17094	0.0519481	0.826772	-1.07726	1.70157	0.383426
L-Glutamine	Reversephase_POS	public library	38389.6	34930.6	68209.2	89456.9	53724.6	44155.1	29999.4	39872.4	25045	16927.6	27990.9	71750.5	64890.4	49451.2	27387.4	35675.7	67286.4	34663.8	72214.1	0.724165	0.0519481	0.187434	-1.43637	1.07611	0.53853
L-Histidine	Reversephase_NEG	inhouse library	244093	300823	164363	112897	153904	320552	231483	337096	364888	280761	376790	148969	161951	161963	176475	121525	142192	187646	141278	0.43512	0.030303	0.763104	1.73893	1.25743	1.63201
Linoleic acid	Reversephase_POS	public library	5497.43	792.47	16876.6	5487.04	792.47	792.47	10295.6	10581.2	6560.27	5847.66	9006.01	5595.08	5028.08	10271.3	6098.74	10173	10624.1	5377.58	4562.16	0.420113	0.310863	-0.274932	0.228365	0.816102	1.21927
Linoleyl-carnitine	Reversephase_POS	public library	247276	175248	484175	1.37585e+06	343005	188075	197095	111273	161951	182680	336870	587273	476547	818624	1.06884e+06	315439	507450	292107	320695	0.523699	0.0822511	-0.0589458	-0.907911	0.957582	0.373871
L-Kynurenine	Reversephase_POS	inhouse library	26370850	25099180	24096500	18437620	18261440	34670070	24437710	32954240	54762830	31861780	67721930	38393650	55555080	31978620	24382660	28007820	26651620	25187220	32192670	0.010878	0.017316	-1.12904	1.35265	0.684678	1.82906
L-Ornithine	Reversephase_NEG	inhouse library	151400	206105	60472	82901	72116	79381.5	40113.9	129038	95884.5	97845.4	112650	100978	102578	114117	129030	72885.1	118513	130977	92791.6	0.724165	0.930736	0.157316	-0.427137	1.06372	0.807036
LPC 16:0	Reversephase_NEG	public library	44400000	46500000	38000000	41300000	44700000	32800000	45100000	36000000	39000000	34300000	38600000	38700000	46300000	45100000	35400000	41300000	43800000	41500000	44700000	0.825728	0.125541	0.230509	-1.23643	1.0209	0.875601
LPC 17:0	Reversephase_NEG	public library	2.43227e+06	2229713	2176281	2.40515e+06	2.22345e+06	1.89256e+06	1.87564e+06	2.11837e+06	2.47232e+06	2.04157e+06	2.77928e+06	2.58552e+06	2.18304e+06	2.29598e+06	2.08691e+06	1.79466e+06	2420741	1.86559e+06	2.37003e+06	0.621601	0.428571	0.377318	-0.318193	1.0423	0.957812
LPC O-16:0	Reversephase_NEG	public library	613018	680610	847116	1.26275e+06	623469	741935	554971	608334	691710	539622	824833	832335	733966	496572	690600	507398	533042	548742	501875	0.127428	0.329004	0.959917	-0.663884	1.32998	0.819768
LPC O-17:0	Reversephase_POS	public library	515299	342231	497098	515410	471073	372361	389001	534520	342402	397799	384905	448687	519041	386661	480280	528349	484998	439111	504449	1	0.428571	-0.0921774	-0.850053	0.987921	0.861766
LPE 16:0	Reversephase_NEG	public library	4450446	5.24338e+06	5824876	5.35024e+06	4616784	4589952	5720184	5.26958e+06	5298737	4.47816e+06	5.51784e+06	5.45904e+06	5299643	3.6702e+06	4303938	4470105	4.98228e+06	4.38127e+06	5.45355e+06	0.43512	0.930736	0.519023	0.0838769	1.07252	1.00953
LPE 16:1	Reversephase_NEG	public library	10932.6	4459.61	28174.9	5540.71	6756.18	12622.3	38505.6	37928.1	12764	24575.3	6240.94	9327.72	5368.81	792.47	792.47	792.47	5573.37	28554.4	17472.2	0.507726	0.125541	0.244684	0.819303	1.30155	1.97856
LPE 18:0	Reversephase_NEG	public library	1.88794e+06	2007728	2.30861e+06	1.60027e+06	1.48278e+06	1.70338e+06	2.31723e+06	1.98416e+06	2.37932e+06	1761600	2.36353e+06	2.14676e+06	2.3967e+06	1.64493e+06	1.76015e+06	1.93527e+06	1.87078e+06	1.6777e+06	2.24244e+06	0.621601	0.246753	-0.319723	0.6531	0.948005	1.12243
LPE 18:1	Reversephase_NEG	public library	2.82561e+06	2.39846e+06	2.42546e+06	1.70944e+06	2126105	2.3791e+06	3.45629e+06	3.5371e+06	3177234	2.77686e+06	2963322	2.35928e+06	2.67178e+06	1.73199e+06	1.59512e+06	2.087e+06	2.25004e+06	2.01506e+06	2.84601e+06	0.621601	0.0519481	0.224696	1.61339	1.0467	1.32708
LPE 18:2	Reversephase_NEG	public library	4.30216e+06	3751541	2.3842e+06	1.55557e+06	1.96028e+06	2.86396e+06	4818386	5.52834e+06	4.60864e+06	4.74175e+06	3.77505e+06	2.27347e+06	2.85374e+06	2.05467e+06	1.81852e+06	2.09353e+06	1.79859e+06	4.05078e+06	2.82021e+06	0.832945	0.030303	0.319203	1.39034	1.12966	1.57282
LPE 22:4	Reversephase_NEG	public library	26756.2	34854.4	26605.7	14294.1	15465.9	34176.8	34586.9	41624.8	58295.8	36698.4	36608.9	26721.7	36360.2	18374.7	11548.7	29904	9945.24	22319.7	29188	1	0.017316	0.0565574	1.70994	1.02387	1.70932
LPE O-18:1	Reversephase_NEG	public library	18404.1	39403.5	16109.6	14755.8	8963.69	29342.4	25270.3	41925.9	57087.3	27207.4	55312.4	46999.4	36510.9	29199.5	35841.2	35754.4	27619.4	17913.6	35713.2	0.0932401	0.030303	-1.30472	1.37524	0.58828	2.01551
LPE O-18:2	Reversephase_NEG	public library	70270	120248	86011.5	91682.4	68438.7	95064.7	83661.2	104254	153393	98345.8	136138	73576.6	89724.5	51819.6	103934	69146	60157.2	79516.5	57447.2	0.284382	0.125541	0.699639	0.915035	1.1936	1.28031
LPG 18:1	Reversephase_NEG	public library	15950.6	11305.7	26855.2	19687.2	14823	5066.04	17256.8	7436.17	18068.8	6124.47	30479.3	5300.76	16308.2	13326.8	14116.3	24526.7	14260.2	23863.5	18247.9	0.724165	0.536797	0.226308	-0.401166	1.09114	0.793933
LPG 18:2	Reversephase_NEG	public library	13866.8	25058.3	98369.4	75257.6	118177	10333.4	73053.2	67708.9	81785.8	64076	85407.1	31959.9	93870.6	30018.9	16600	70613.2	83882.1	33110.6	87305.2	0.832945	0.662338	0.257731	-0.060555	1.18286	0.963438
L-Phenylalanine	Reversephase_NEG	inhouse library	3.93602e+06	4335762	2.26751e+06	2.07548e+06	1.98427e+06	3.48773e+06	3.19051e+06	3.35582e+06	3.19129e+06	3.28387e+06	4.68598e+06	3079627	3.39075e+06	2.64687e+06	3875089	2751500	2.5048e+06	3156472	2.32339e+06	0.621601	0.428571	-0.054402	0.648786	0.984406	1.20985
LPI 16:0	Reversephase_NEG	public library	138573	15950.9	31840.4	36380.5	103904	33208.8	131355	58237.9	75537.3	39736.3	28698	117691	104236	115116	74948.5	114878	26058.1	30481.6	172340	0.43512	0.930736	-0.537766	-0.0842867	0.691548	0.935699
LPI 18:0	Reversephase_NEG	public library	168933	119133	263338	165471	481576	523600	42840.5	422006	184017	573461	171780	413178	235594	62982.1	92805	350273	484964	349698	249406	0.724165	0.428571	-0.253677	0.389071	0.856458	1.33346
LPI 18:2	Reversephase_NEG	public library	136941	94770.7	22991	44170.2	28989.4	34563.6	79840.4	100720	72767.9	81787.5	87633.7	58597.4	54313.3	48686.3	43367.1	43979.8	55519.4	63240.2	60847.7	0.832945	0.662338	0.371237	0.265719	1.22408	1.16236
LPI 20:4	Reversephase_NEG	public library	547900	456596	516722	555706	467014	459749	699722	618116	467358	480803	474380	743857	598882	350037	412541	410155	563874	543283	574117	0.724165	0.792208	-0.139423	0.277091	0.969871	1.04829
L-Pipecolic acid	Reversephase_POS	inhouse library	393686	187185	369542	80399.6	341722	413421	221097	313300	431055	247071	471498	438415	238235	160194	372815	221096	239374	439120	369025	0.621601	0.329004	-0.277227	0.577839	0.886124	1.27346
LPS 18:2	Reversephase_NEG	public library	10816.5	33304.4	34812	23251.4	23368	17810.2	31474.5	24737.4	27542.5	24925.2	30914.1	26227.8	35088.4	21519	24591.1	21192	23475.9	19779.2	26066.1	1	0.930736	0.0492119	0.138084	1.01487	1.04474
LPS 20:4	Reversephase_NEG	public library	104287	129840	123830	90462.3	83340	179793	129807	60012.5	379308	94794.4	47747.5	21805.3	69210.3	25734.5	187997	116433	77485	170723	67541.3	0.354312	0.930736	0.261081	0.41708	1.15454	1.39703
LPS 22:6	Reversephase_NEG	public library	21379.3	47029.2	22442.3	4678.01	4940.19	22414.3	26062.6	4812.59	62853.1	17901.4	792.47	6353.9	6935.73	4240.94	30596.4	11825.5	792.47	38941.4	4885.15	0.523699	1	0.428503	0.10806	1.53723	1.11839
L-Tryptophan	Reversephase_POS	inhouse library	4596991000	3896529000	2700039000	2606427000	2407521000	2757863000	3124306000	2392635000	2541606000	2973425000	2955793000	2904333000	3285193000	2725390000	3478638000	2181578000	2748541000	3169604000	3035195000	0.943279	0.792208	0.423585	-0.613941	1.10215	0.861002
L-Tyrosine	Reversephase_POS	inhouse library	945525	3.09943e+06	792.47	3.21405e+06	661549	47794260	2.68395e+06	590665	3.89882e+06	46518270	27540032	59193200	6156492	17986084	8770261	24201996	58117750	3.05537e+06	24649048	0.00621601	0.125541	-1.24863	1.10081	0.0627029	13.5737
Lumichrome	Reversephase_POS	inhouse library	72084.6	58647.7	95821.8	88573.1	91575.8	76421.1	87239.8	59114.3	58004.3	61917	60969.3	129015	106247	74579.7	119988	99277	144255	144158	240175	0.010878	0.177489	-1.16495	-0.943702	0.615229	0.82711
Lysine	Reversephase_POS	public library	4.54655e+06	3.91779e+06	4.62233e+06	4.22192e+06	5231575	7264566	5.6199e+06	6.51249e+06	7982152	5.73676e+06	7474058	4762985	5037864	5619402	4547446	3.56126e+06	3820941	5.63185e+06	5433973	0.43512	0.004329	-0.392126	2.60797	0.938789	1.50065
Malic acid	Reversephase_NEG	public library	9728834	8232674	5211239	4734742	3.28768e+06	1.22207e+06	1277858	1.66224e+06	1.63244e+06	1.11e+06	824367	4.16916e+06	4490900	11900000	7842772	2.75749e+06	5355402	9944751	3635870	0.943279	0.004329	-0.00697613	-2.53512	0.996326	0.206468
Maltol	Reversephase_POS	public library	330882	290453	502575	380213	656055	662040	244657	308782	124458	427505	329295	577515	255715	664998	350257	704147	377549	417069	432504	0.621601	0.428571	-0.242103	-0.448026	0.914421	0.808859
m-Coumaric acid	Reversephase_POS	public library	1.99744e+06	2568054	1.4961e+06	626793	1.34597e+06	61605.5	1.01192e+06	1.05123e+06	406248	68889.5	58706.1	163128	2107924	2.29123e+06	2.2212e+06	291081	101395	62375	38120.9	0.284382	0.017316	0.671887	-1.7719	1.76665	0.275753
Melezitose	Reversephase_NEG	public library	38776.9	27755.1	792.47	792.47	4462.52	52464.3	96058.9	96524.6	159580	78186.6	61193.4	792.47	3962.35	31250.9	792.47	792.47	12400.1	4406.97	5038.34	0.706582	0.00796941	0.489757	2.26052	1.95382	6.24612
Methionine	Reversephase_POS	public library	5.39126e+06	499001	15067.4	334492	73138.8	54397.5	123875	153059	143812	175017	553544	1.16121e+06	1.84024e+06	873123	723977	456128	2.11954e+06	861023	1.24741e+06	0.127428	0.792208	0.0647934	-0.626462	1.08813	0.158894
Methyl-3-hydroxybutyric acid	Reversephase_POS	public library	29675.9	79596.4	25945.7	28441.6	59939.1	40528.3	37858.3	27908.9	24059.5	57726.2	21768.4	38020.9	30527.7	35308.9	69316.1	19806.5	24625.7	24827.4	57603.9	0.621601	0.428571	0.335537	-0.473089	1.19238	0.782092
Methylmalonic acid	Reversephase_NEG	inhouse library	18900000	9389980	10100000	6.27466e+06	5.49886e+06	2.63174e+06	1.95774e+06	3.05326e+06	2419622	4.14495e+06	2.45085e+06	4766482	3.91442e+06	28200000	11400000	3.75618e+06	5154096	11100000	4.48277e+06	0.354312	0.004329	0.117992	-1.8432	1.10289	0.276731
N1-Acetylspermidine	Reversephase_POS	inhouse library	69280.1	78106.8	44958.5	87596.7	38182.4	75801.8	21046.8	46774.4	67221.6	46805.5	73959.4	109916	74679.2	148801	94182	124753	96594.8	146017	115970	0.00621601	0.662338	-1.93355	-0.360579	0.558779	0.868657
N-Acetylaspartylglutamic acid	Reversephase_POS	inhouse library	688862	1793894	728552	1824720	1107343	1045302	836350	617941	1444047	112294	792.47	867204	834664	2082567	1908957	901261	1033551	575249	1226214	0.943279	0.177489	0.0853651	-0.912266	1.04239	0.550285
N-Acetyl-DL-Glutamic acid	Reversephase_NEG	inhouse library	11605.9	215116	28949.6	21108	82419.9	4840.55	44663.5	13857.6	48289.5	37780.3	31927	93868.6	68975.1	141583	62684.2	15014	85989.1	170629	81044.1	0.43512	0.792208	-0.264422	-0.656927	0.798457	0.420747
N-Acetyl-DL-Methionine	Reversephase_NEG	inhouse library	12375660	8429528	2331176	3719487	2788615	4499450	4831929	5462719	5378506	4672143	7369609	12135010	6824699	26357330	8528575	7506682	8613120	9208301	7762376	0.17094	0.662338	-0.794593	-0.170572	0.545586	0.905575
N-Acetyl-DL-Tryptophan	Reversephase_NEG	inhouse library	4.65284e+06	6.8189e+06	3.67885e+06	5106122	5040558	7214051	7.47761e+06	6.43836e+06	6.12033e+06	8575565	3.18155e+06	3.33618e+06	2.95808e+06	5.5811e+06	4.82893e+06	3.91818e+06	6206650	7.95778e+06	5.41687e+06	1	0.177489	0.0213939	0.841158	1.00676	1.28497
N-Acetylgalactosamine	Reversephase_POS	public library	36151	112966	41920.1	27342	141162	64127.5	180939	57337.2	70335.9	61594.1	45839.8	14116.7	98499.6	143854	50648.4	57058	107350	21957.7	97456	1	0.428571	-0.0382964	0.146236	0.973476	1.11293
N-Acetyl-L-alanine	Reversephase_NEG	public library	792.47	6041.19	12420.6	5094.35	6899.08	15680.2	7650.02	15174.3	8790.86	18413.3	18399.7	10968.1	6483.25	792.47	792.47	8091.54	792.47	792.47	5848.49	0.498018	0.017316	0.437794	1.58752	1.4466	2.24305
N-Acetyl-L-arginine	Reversephase_POS	public library	161691	171342	253177	58514.8	154508	166034	129208	191983	101877	293871	99446.8	92612.2	96452.9	73467.1	83087.5	153595	100639	186546	190942	0.43512	1	0.622244	0.0497286	1.30842	1.02434
N-Acetyl-L-Asparagine	Reversephase_NEG	inhouse library	422244	597826	2149593	466075	648448	709801	1.16529e+06	1.52454e+06	303561	808682	1.1462e+06	510160	780366	372659	380648	1.29523e+06	431881	464275	524706	0.43512	0.428571	0.482855	0.135711	1.44008	1.10057
N-Acetyl-L-Aspartic acid	Reversephase_NEG	inhouse library	5007609	6645364	4863155	4512415	5885124	4056784	4773487	3877914	5252300	3682378	2380491	3663013	3461809	5022508	5608963	4529784	4729720	4448851	4427860	0.0932401	0.0519481	1.0967	-1.3436	1.19975	0.74384
N-Acetyl-L-histidine	Reversephase_POS	public library	756667	487510	665738	505405	658909	429025	682479	636601	388149	430632	475664	365493	564320	956180	330473	840235	479288	336504	780090	0.724165	0.125541	0.148163	-0.827892	1.05721	0.824746
N-Acetyl-L-Leucine	Reversephase_NEG	inhouse library	1.20399e+06	1191580	980636	550338	875186	1.22301e+06	1.24305e+06	1.36279e+06	1.08854e+06	1.40601e+06	1.10289e+06	912265	982961	1.56556e+06	822258	945595	813392	1.3003e+06	1.05512e+06	0.832945	0.0519481	-0.316305	1.24526	0.914893	1.28882
N-Acetyl-L-Phenylalanine	Reversephase_NEG	inhouse library	10700000	9166153	3503773	2.78164e+06	2.40937e+06	7810001	7.90094e+06	7707267	7615347	5962201	10100000	3579699	3.35989e+06	9003317	4.52528e+06	4.60604e+06	4963120	5.16721e+06	3858850	0.724165	0.536797	0.279955	0.701178	1.16983	1.37413
N-Acetylornithine	Reversephase_NEG	public library	280980	414607	420351	142795	186818	250419	386900	489089	393575	374889	418109	388841	339919	320042	241317	297160	215401	281048	221323	0.943279	0.428571	0.0100211	0.857152	1.0034	1.33339
N-Acetylproline	Reversephase_POS	public library	736838	1.13033e+06	2.01315e+06	850983	618222	848832	1.04291e+06	1.27916e+06	437976	999659	1.16969e+06	1.23361e+06	1.50786e+06	716956	837170	1.31749e+06	817398	1.35935e+06	939058	0.621601	0.930736	-0.0477712	-0.225121	0.980564	0.900116
N-Acetylputrescine	Reversephase_POS	inhouse library	82282.2	43845.3	18569.2	32468.8	34620	27757.8	27453.7	36534.6	47470.4	22221.9	26047.8	21330.3	34405	50067	31267.8	42275.9	66399.1	36816.5	55901.8	0.832945	0.536797	0.00246162	-0.581499	1.00116	0.73772
N-Acetylserine	Reversephase_NEG	public library	50733	52028	138462	54165.7	72605.6	86084.1	82388.1	91715.9	88110.1	90218.4	129810	97662.6	77806.7	67253.4	48141.1	85467.1	62052.3	41011.7	59458.8	0.943279	0.125541	0.214201	0.687326	1.09267	1.28699
N-Acetyltyrosine	Reversephase_POS	public library	3.14341e+06	2.92046e+06	917220	536610	385041	6348131	3.4793e+06	3194471	2.698e+06	5.19364e+06	5973606	1539279	1.94282e+06	3205800	1.28073e+06	1730013	2329646	1.46062e+06	1.83991e+06	0.43512	0.017316	-0.330269	1.81304	0.824878	2.83521
N-alpha-Acetyl-L-lysine	Reversephase_POS	public library	406364	379676	439535	236394	460734	265904	311270	510106	177350	235405	347941	223642	351100	448265	213376	437789	362294	406675	384337	0.43512	0.246753	0.324026	-0.671208	1.08801	0.800945
N-Butyrylglycine	Reversephase_NEG	public library	7685874	3992653	1.3169e+06	2.27451e+06	1.04664e+06	761569	498039	1980539	825513	854996	1.18028e+06	1.12469e+06	811875	16900000	3.00652e+06	964273	1514178	2858997	1.07717e+06	0.523699	0.030303	-0.0536529	-1.1045	0.923873	0.311592
N-Formyl-L-Methionine	Reversephase_NEG	inhouse library	169561	110290	121500	137397	106512	114312	123279	91744.5	128958	115152	188859	317534	361700	742871	653502	226402	367202	106332	246216	0.029526	1	-1.33583	-0.061301	0.34166	0.984494
N-Fructosyl pyroglutamate	Reversephase_NEG	public library	792.47	4504.29	792.47	792.47	7386.96	6949.71	22242.1	6878.51	7352.15	10892.8	8503.43	13660.7	12858.6	792.47	6035.93	14234.8	7391.86	792.47	6101.07	0.113857	0.0340943	-0.968374	1.42912	0.36901	3.6688
Nicotinamide	Reversephase_POS	inhouse library	494369	926233	2352603	1.71967e+06	2167914	2.71987e+06	2.0404e+06	2808124	3.36565e+06	2.21056e+06	4844732	1.11588e+06	1.77124e+06	962680	2.59765e+06	1.89553e+06	2.38481e+06	1.58618e+06	2.12527e+06	0.523699	0.030303	-0.381501	1.44421	0.848885	1.95686
Nicotinic acid	Reversephase_POS	public library	243667	380111	634246	290717	303864	473873	286697	169406	194485	569611	579639	598705	447756	930280	676430	295966	483341	453776	419428	0.0932401	0.792208	-0.857349	0.0446161	0.688432	1.02275
Nicotinic acid N-oxide	Reversephase_POS	public library	15598.2	34497.6	121237	83314.6	48772.5	63953.8	56661	81016.9	59942.8	67685.9	32995.3	50042.6	60125.4	177816	85418.8	47874.8	37891.8	35383.9	49743	0.621601	0.930736	-0.151255	-0.00927705	0.891926	0.994924
N-Methylisoleucine	Reversephase_POS	public library	792.47	792.47	21056.5	5264.37	792.47	792.47	6497.86	792.47	792.47	4974.43	11339.7	10791.5	792.47	32220.4	11458.8	19194.3	25977.1	11074.6	56845.3	0.0748703	1	-0.954119	-0.21141	0.272742	0.731443
N-omega-Acetylhistamine	Reversephase_POS	public library	46069.6	99221.8	174582	111085	48053.5	28889.6	16800.7	26792.4	22930.4	26182.4	24745.8	38444.7	58938.2	36298.1	84582	102669	45969.3	56976.5	37934.2	0.127428	0.004329	0.94944	-1.84312	1.65959	0.254588
Nordeoxycholic acid	Reversephase_NEG	inhouse library	1200177	3.42575e+06	24726.3	188783	2.2853e+06	2.15942e+06	177093	1.29233e+06	1.88359e+06	227548	1.08675e+06	1.60494e+06	2.30132e+06	198753	1.94741e+06	909976	3.7124e+06	953441	1.43301e+06	0.621601	0.930736	-0.159045	-0.230657	0.87278	0.798477
Octadecanedioic acid	Reversephase_NEG	public library	70009.3	26939.7	8972.04	4622.73	20210.6	144849	21449.6	34790.2	23376.8	21701.5	18020.3	11496.6	31107	176321	43717.9	24784.5	20259	30826.1	21555.6	0.284382	0.428571	-0.383198	0.399382	0.581021	1.68374
Octopamine	Reversephase_POS	public library	2780716	3.0104e+06	1768092	1.58906e+06	2176894	1.4521e+06	1600738	1.53329e+06	1.456e+06	1359665	1849704	2.20624e+06	2.60605e+06	3.05092e+06	1.69345e+06	1.52228e+06	2.26281e+06	1.75594e+06	2.6985e+06	0.943279	0.030303	0.0660263	-1.53018	1.01821	0.680748
Orotic acid	Reversephase_NEG	inhouse library	29927.4	33518.8	10860.8	20988.4	17469.4	26068.6	17982.5	39697.9	25279.9	20870.1	35652	32037.7	25804.6	38826.2	28164.2	37911.4	30844.2	44311	28674.3	0.0932401	0.428571	-1.32976	0.523757	0.676824	1.22343
Palmitoylcarnitine	Reversephase_POS	public library	711000	632772	1.63123e+06	2.61176e+06	995914	791347	726247	630579	558714	620880	1.11946e+06	1.51046e+06	1.30937e+06	1.61886e+06	2300284	1194006	1.36468e+06	984479	973514	0.724165	0.177489	-0.139654	-0.923565	0.935733	0.562997
Palmitoylethanolamide	Reversephase_POS	inhouse library	61304.7	78207.9	45167	65152.2	45181.3	38335.1	81647.6	60829.7	47203.8	43521.8	38746	44636.9	45632.4	81870.5	43144.8	68513.3	47143.6	49037.3	44784.1	0.523699	0.329004	0.387916	-0.425438	1.11126	0.876469
Pectic acid	Reversephase_NEG	inhouse library	9679444	11232690	15561670	8266159	15293200	18653560	18107320	20244570	19177850	19025400	11650740	9623502	12537600	14087490	13434050	14655500	15455350	14944860	15607100	0.523699	0.017316	-0.655312	1.66443	0.870476	1.48334
Phenethylamine	Reversephase_POS	public library	27921.3	5720.35	13313.6	6539.36	19209.9	5665.45	7611.03	5417.84	792.47	7014.43	6165.92	29749.4	21902.7	6118.63	17208.7	8544.43	12869	12001.9	6405.5	1	0.0822511	0.02058	-1.29094	1.0133	0.374428
phenyl pyruvic acid	Reversephase_NEG	public library	2.10241e+06	2.56048e+06	88614.6	266878	199869	699568	1.0938e+06	1326745	1.69541e+06	882539	1.00845e+06	832768	793395	708896	558977	613218	902087	1.37911e+06	881880	0.621601	0.662338	0.26226	0.081174	1.25169	1.071
Phenylacetaldehyde	Reversephase_POS	public library	25866.2	152045	90200.6	129868	57719.5	33521.7	74747.4	159887	163065	20430	30001.4	77495.8	51287.5	90503.2	29437.9	75064.6	71918	146774	101410	0.832945	0.930736	0.237892	-0.16631	1.13237	0.880794
Phenylethanolamine	Reversephase_POS	public library	73568190	74226200	61296350	70854790	56069570	80549064	67434110	64120420	60611656	79572530	78391736	71730830	67326340	63303430	74633230	70215120	65062720	83377430	64114464	0.724165	0.428571	-0.355607	0.494059	0.960449	1.06811
Phenylpropionylglycine	Reversephase_NEG	inhouse library	3.18335e+06	2.92889e+06	183252	38948.5	27816.2	27812.5	15247.3	82644.7	76476.3	41735.9	56008.9	155716	91655.6	2.28099e+06	164104	49582.4	117165	694311	98581.2	0.832945	0.246753	0.655341	-1.02717	2.78733	0.0392845
Phosphocholine	Reversephase_NEG	inhouse library	17419.4	13324.4	96829.8	53209.4	92122.2	20515.1	4970.05	18816.7	5142.8	10927.6	5843.73	117195	142636	108829	107352	126262	139864	65323.2	139009	0.00621601	0.0519481	-1.8879	-1.47825	0.461344	0.202195
Phthalic acid	Reversephase_NEG	public library	200410	435397	558527	77159.9	433179	223151	416579	307948	486983	189569	454388	212988	433743	280156	561857	584212	250099	119486	257149	0.832945	1	0.0179853	0.0313492	1.01029	1.01614
Pimelic acid	Reversephase_NEG	inhouse library	895442	1.0305e+06	897384	397378	684552	575069	735076	1322477	977503	748090	859739	648742	649978	840966	764655	782226	1.14524e+06	1.08651e+06	1.00094e+06	0.832945	0.930736	-0.365167	0.318628	0.903047	1.11345
Proline	Reversephase_POS	public library	474584	1.24669e+06	1.39657e+06	693946	771753	577379	865782	859930	704213	730114	1.01196e+06	912139	684749	1.68206e+06	1.03145e+06	1.06154e+06	605159	774566	1.20805e+06	0.832945	0.930736	-0.201747	-0.40417	0.921349	0.863483
Proline betaine	Reversephase_POS	inhouse library	4902644	6.26085e+06	2240466	1.30566e+06	3717693	3.23663e+06	2642287	4.57779e+06	4.67102e+06	4.00661e+06	4297469	3511448	5014481	4322802	2.69001e+06	6.8944e+06	7224208	5.3647e+06	6117903	0.222222	0.930736	-0.775124	0.137929	0.716669	1.05965
Propionate (SCFA)	SCFA_NEG	Standard compound	3975161	4827077	4112811	5428326	7704801	2802121	6882946	3505456	7051970	7902713	5418609	3849753	4918494	6105644	9016723	2616329	8308013	6886835	5991764	0.523699	0.930736	-0.359731	0.191032	0.873851	1.07377
Pyridoxine	Reversephase_POS	public library	792.47	6790.83	10709	11207.2	792.47	6998.51	7404.11	792.47	792.47	10711.6	6511.94	14817	6177.12	27443.3	5288.1	49817.5	17762.4	4629.18	17932.1	0.123766	0.925558	-0.89337	-0.106226	0.336889	0.913641
Pyrocatechol	Reversephase_NEG	inhouse library	295507	343273	76313.1	17337.2	52937	214408	56674.3	227649	249089	57611.9	267143	163167	278028	167976	15767.9	84158.9	94677.4	228469	124758	0.943279	0.930736	0.102792	0.160886	1.08607	1.13808
Pyroglutamic acid	Reversephase_POS	public library	1.61646e+06	1.25427e+06	5.60932e+06	458978	379240	345999	186527	2232084	212636	408943	435516	160030	1.05384e+06	2.80193e+06	5579233	543227	450628	335599	187270	0.354312	0.125541	0.220869	-0.721566	1.34175	0.341775
Quinoline	Reversephase_POS	inhouse library	42105500	31618580	28734540	30053170	25494910	27546840	29195500	24016340	24426390	29702250	28250850	28621630	31575600	26088820	34996340	24399050	29060060	31016340	30962360	0.724165	0.125541	0.404147	-0.883608	1.06797	0.860397
Riboflavin	Reversephase_POS	inhouse library	346645	424466	40723.6	65652.4	119551	403261	205784	503729	354308	580776	251404	267015	298763	157577	116318	370154	361832	482761	326518	0.354312	0.125541	-0.646445	1.06183	0.670013	1.92174
Ribose	Reversephase_NEG	public library	792.47	7160.85	26789.1	6627.25	40315.8	63757	41551.1	106492	62137.5	32819.7	47700.7	10219.4	39628.4	11805	16127.1	41787.2	47421.6	10671.2	108739	0.127428	0.00865801	-0.637984	1.74563	0.456345	3.61608
Salicylic acid	Reversephase_NEG	inhouse library	3.06736e+06	3.97689e+06	663739	243542	922085	1.92663e+06	1.18307e+06	2.32448e+06	3.22351e+06	2.04245e+06	2162374	1060226	3.74625e+06	1.15466e+06	530415	1895682	1.70583e+06	1.81389e+06	1.3996e+06	0.724165	0.536797	0.0828298	0.280675	1.06698	1.20794
Sebacic Acid	Reversephase_NEG	inhouse library	2.68019e+06	3068772	2.41968e+06	1.5058e+06	2.04527e+06	3.26223e+06	3.69644e+06	6.72146e+06	6569659	4350701	3.73245e+06	1.97337e+06	2584074	1.73758e+06	3.00754e+06	2.43621e+06	2.52945e+06	2.92413e+06	2511673	0.832945	0.004329	-0.222187	1.79902	0.951661	2.01462
Serotonin	Reversephase_POS	inhouse library	2.22272e+06	2491674	229870	902778	140759	792.47	792.47	146333	1.62986e+06	792.47	12103.9	792.47	792.47	74380.5	232410	36697.7	61077.8	475938	78620.3	0.023081	0.0530274	1.4796	-0.931488	9.9723	0.249211
Spermidine	Reversephase_POS	public library	414437	342372	316161	290090	312180	299715	331997	167778	293179	269709	101741	241661	188648	213251	400706	324588	313322	310045	327853	0.354312	0.0822511	0.665574	-1.12527	1.1553	0.728313
Sphinganine	Reversephase_POS	public library	102335	792.47	45819	87585.7	68222.2	31386.6	35299.3	26203.6	792.47	41078.1	36849.4	90640	54732.7	35057.3	123955	63141.2	45548	63972.9	44503.7	0.832945	0.0995755	-0.11822	-1.03297	0.934919	0.469256
Stearoylethanolamide	Reversephase_POS	inhouse library	16572.5	792.47	792.47	26968.8	792.47	6858.86	12302.7	4434.8	792.47	12590.9	9956.69	6546.69	792.47	15132.1	792.47	10571.4	5088.56	792.47	792.47	0.811334	0.851762	0.45254	-0.141978	1.81368	0.851802
Suberic acid	Reversephase_NEG	inhouse library	15749710	15859320	9117554	4690793	7013051	9096519	10620270	14250980	12079960	8050257	9046127	11152420	8920611	13163410	12848620	9259167	10835370	14346410	9045977	0.832945	1	-0.189124	0.00909885	0.93655	1.00362
Succinic acid	Reversephase_NEG	public library	4.80994e+06	7390697	3.4254e+06	2.25175e+06	4.27068e+06	841271	1.96206e+06	1.18358e+06	842219	1.16261e+06	900765	1.46532e+06	195118	27400000	791768	114075	1.88673e+06	3.72395e+06	1.52219e+06	0.0652681	0.004329	-0.0258192	-2.27828	0.955212	0.25933
Taurine	Reversephase_NEG	public library	182308	135134	93271	40098.5	26379.1	44116.3	64631.6	23441.4	214095	61311.5	32633.9	43133.8	108991	71532.7	250757	84158.9	11624.4	144043	51008.9	1	0.662338	-0.002844	-0.295359	0.997718	0.768789
Taurocholic acid	Reversephase_NEG	inhouse library	4.16276e+06	2.50024e+06	986117	2.45207e+06	501958	437808	393023	531698	636575	599666	1.58174e+06	657148	694996	3.20847e+06	668836	217522	298041	336340	497878	0.0652681	0.0822511	1.03162	-1.27968	2.57857	0.328559
Taurodeoxycholic acid	Reversephase_NEG	inhouse library	43428.5	4896.25	792.47	4439.16	29174.1	792.47	22338.6	29102.6	24141.1	4934.07	11256.9	792.47	10228.8	5705.49	792.47	792.47	792.47	4189.02	9233.23	0.258749	1	0.986697	-0.0675113	4.06957	0.932402
Tauromuricholic acid	Reversephase_NEG	inhouse library	1.78861e+06	1.8267e+06	520533	1.15804e+06	112810	716835	205951	700019	1115401	226700	1.34369e+06	672835	2190569	1.84792e+06	430096	1.29544e+06	560865	555551	159259	0.943279	0.536797	0.147018	-0.542926	1.12164	0.664083
Tauroursodeoxycholic acid	Reversephase_NEG	inhouse library	323862	154319	86973.5	168257	59744.9	108034	41470	138817	195808	23303	141602	39191.6	313446	174719	35203.3	117510	53655	64796.6	21729.7	0.222222	0.428571	0.519193	-0.548304	1.54715	0.681911
Threonic acid	Reversephase_NEG	inhouse library	1.87339e+06	1514194	1.63959e+06	1.33608e+06	867499	1.07609e+06	774600	907850	800119	774016	1167406	1.17909e+06	1.24122e+06	1.48871e+06	963107	809060	901261	1.29324e+06	785994	0.0652681	0.030303	1.1074	-1.71867	1.33568	0.633876
Threonine	Reversephase_NEG	public library	111995	99180.6	19543.7	10162.6	5871.18	20950.3	48085.9	25101.6	15183.6	15451.6	29284.5	52806.7	35551.1	29897.8	37233.8	23924.4	23475.9	31856	27921.1	0.621601	0.930736	0.478368	-0.6062	1.50307	0.520281
Thymine	Reversephase_POS	inhouse library	73077.4	29562.7	91952.5	65429.8	63581.9	72816.7	29989.1	60047.1	68559.5	30530.7	46807.5	46302.6	72365.2	121634	250268	28761.9	214953	53403.9	116188	0.523699	0.428571	-0.678818	-0.590718	0.572829	0.795083
trans-4-Hydroxycinnamic acid sulfate	Reversephase_NEG	public library	827388	953292	96060.6	44129.3	104639	372128	211219	683586	642505	398538	285088	264986	257440	307021	200310	185820	791362	589934	358264	0.621601	0.662338	0.104507	0.0751126	1.09667	1.06684
Trigonelline	Reversephase_POS	inhouse library	7004657	7044347	9148290	1158920	7957343	18084040	18898960	29133710	22172050	28496970	20481710	9159519	14751830	7838614	3751179	17910540	13758980	13186480	13764740	0.045066	0.004329	-1.21492	3.62853	0.549306	3.53999
Tryptamine	Reversephase_POS	inhouse library	791346	964568	366062	370782	203095	234603	443722	383051	164133	493572	278040	377701	144812	1287886	355400	262229	325853	929919	372332	0.832945	0.536797	0.0813741	-0.802237	1.06342	0.617343
Undecanedioic acid	Reversephase_NEG	inhouse library	228397	255791	249369	158651	216605	250708	273357	292986	515617	177767	233037	213855	229887	175023	369658	289938	179567	211017	177796	0.832945	0.177489	-0.143751	0.691326	0.960666	1.31031
Uracil	Reversephase_POS	public library	336580	206521	352602	353821	362913	579180	144642	100170	128714	822694	492073	702949	198745	387148	309734	459432	264497	423429	326446	0.724165	1	-0.443274	0.223611	0.839707	1.17187
Uric acid	Reversephase_NEG	public library	2.73111e+06	1.4665e+06	493120	1.47152e+06	659032	589363	285083	337595	1.39462e+06	523392	891422	1.67076e+06	579151	4.49299e+06	1.65599e+06	200855	552544	1.09952e+06	544085	0.832945	0.125541	0.0112237	-0.950928	1.01094	0.491291
Uridine	Reversephase_NEG	public library	437079	792.47	237568	292764	80279.7	792.47	792.47	26086.5	792.47	792.47	5888.84	51301.1	792.47	792.47	792.47	792.47	792.47	792.47	792.47	0.0122948	0.044368	1.78947	-1.6121	29.5096	0.0279334
Valerate (SCFA)	SCFA_NEG	Standard compound	516100	780779	504427	763826	873516	456045	815937	449064	1202203	494995	478932	896114	762292	790522	1548585	484790	848763	1168060	770548	0.284382	0.329004	-0.749845	-0.138085	0.75682	0.944455
Valerophenone	Reversephase_POS	public library	13422.8	6997.34	15913.1	14684.3	19218.3	11525.4	6325.17	11713.5	8593.06	42930	5980.05	17833.1	11558	8853.91	21079.5	22372.8	26597.6	24084.4	9632.24	0.354312	0.246753	-0.561028	0.0387301	0.791326	1.03303
Vanillin	Reversephase_POS	inhouse library	819041	1.04481e+06	886008	702512	940286	807378	1.00541e+06	987418	724746	708419	702419	999007	740350	638482	691189	885640	604892	696974	793212	0.0932401	0.536797	0.870659	-0.378714	1.16174	0.936371
Vanillin-4-sulfate	Reversephase_NEG	public library	15400000	8682433	19200000	32900000	22600000	11000000	6.11831e+06	13700000	9596861	11700000	9926341	13700000	20500000	13200000	23200000	13200000	19900000	15900000	16600000	0.714017	0.0822511	0.40975	-1.371	1.16044	0.523385
Verrucarol	Reversephase_POS	public library	54830.7	792.47	4722.06	792.47	792.47	4882.57	20089.6	10562.5	13180.1	20006.8	792.47	6671.25	11958.6	41326.9	792.47	792.47	19169.9	792.47	28688.6	0.537961	0.262193	-0.0691654	-0.0432884	0.899228	0.935382
Xanthosine	Reversephase_NEG	inhouse library	209772	191468	134392	46218.6	31929.1	17027.1	26714.8	16042.9	41514	15403.9	12670.3	50890.3	51260.7	1.01274e+06	418520	34610	45643.3	109489	42364.8	0.943279	0.00865801	-0.325819	-1.68517	0.556236	0.175651
Xanthurenic acid	Reversephase_POS	inhouse library	463933	432914	92159.5	174228	171884	203530	96605.1	215294	206481	179405	105173	253788	241929	365017	209605	168504	484998	737495	526645	0.284382	0.930736	-0.530449	-0.759066	0.714927	0.628214

## Sheet: Cecum
Processed LC-MS/MS data with statistics generated during the current study
Metabolite	Analytical mode	Matched library	Cecal_AP_1	Cecal_AP_2	Cecal_AP_3	Cecal_AP_4	Cecal_AP_5	Cecal_AP_S9_1	Cecal_AP_S9_2	Cecal_AP_S9_3	Cecal_AP_S9_4	Cecal_AP_S9_5	Cecal_AP_S9_6	Cecal_WP_1	Cecal_WP_2	Cecal_WP_3	Cecal_WP_4	Cecal_WP_5	Cecal_WP_6	Cecal_WP_7	Cecal_WP_8	Cecal_AP-Cecal_WP___u-test	Cecal_AS-Cecal_AP___u-test	Cecal_AP-Cecal_WP___hedges_g	Cecal_AS-Cecal_AP___hedges_g	Cecal_AP-Cecal_WP___fold_change	Cecal_AS-Cecal_AP___fold_change
(-)-Matairesinol	Reversephase_NEG	inhouse library	59640.3	66990.4	155908	26529.6	20193.6	61929.6	125135	62019.3	34117.4	57422.1	42825.3	19360.7	66054.2	17798.6	732.29	10061.3	27091.1	8149.75	29025.3	0.0652681	0.930736	1.11216	-0.041008	2.95512	0.970476
(+)-Costunolide	Reversephase_POS	public library	113709	79776.2	43806	31431.4	106227	45279.7	49166.1	75856.5	310860	80873.1	70250.3	26011.2	81409.9	53540.2	43631.8	66254.9	51193.7	128572	49533.9	0.724165	0.930736	0.348807	0.348941	1.19948	1.40527
(1S,2R,5R,6R,10R,13S,15S)-5-[(2R,3E,5R)-5,6-dimethylhept-3-en-2-yl]-6,10-dimethyl-16,17-dioxapentacyclo[13.2.2.0?,?.0?,?.0??,??]nonadec-18-en-13-ol	Reversephase_POS	public library	114507	84655.6	171155	211226	96276.4	127366	55839.5	135720	85631.6	122049	144520	123023	170323	139778	173209	127100	47825.8	227671	126170	0.621601	0.792208	-0.111905	-0.493341	0.955434	0.825103
(1S,4aR,6aS,6bR,10R,11R,12aR,14bS)-1,10,11-trihydroxy-2,2,6a,6b,9,9,12a-heptamethyl-1,3,4,5,6,6a,7,8,8a,10,11,12,13,14b-tetradecahydropicene-4a-carboxylic acid	Reversephase_NEG	public library	23684.7	19150.9	44643.4	4222.01	23278.8	21930.7	5949.38	44616.4	33532.1	18499.8	60214.4	33391.4	63122.3	93936.3	43038	23006.7	97499.6	41086.6	52792.2	0.045066	0.792208	-1.3086	0.407871	0.410759	1.33895
(1S,4aR,6aS,6bR,9R,10R,11R,12aR,14bS)-1,10,11-trihydroxy-9-(hydroxymethyl)-2,2,6a,6b,9,12a-hexamethyl-1,3,4,5,6,6a,7,8,8a,10,11,12,13,14b-tetradecahydropicene-4a-carboxylic acid	Reversephase_NEG	public library	32003.7	9550.95	325230	3904.22	104509	44594.6	14792.4	64409.2	28372.7	22176.8	40525.4	3661.45	38768.1	552320	47259.3	30789.8	176891	118636	54088.1	0.621601	1	-0.184531	-0.596123	0.743648	0.37681
(3R)-3-((3R,5S,7R,9S,10S,12S,13R,14S,17R)-3,7,12-trihydroxy-10,13-dimethylhexadecahydro-1H-cyclopenta[a]phenanthren-17-yl)butanoic acid	Reversephase_POS	public library	2.41511e+06	957557	285803	299601	414122	2.06365e+06	353869	795116	223726	4563.83	195854	2.48558e+06	4.4517e+06	889007	5260246	836264	1.8164e+06	2.12066e+06	3.00421e+06	0.045066	0.329004	-1.1718	-0.296286	0.33529	0.693164
(4R)-4-((3S,5R,9S,10S,13R,14S,17R)-3-hydroxy-10,13-dimethyl-12-oxohexadecahydro-1H-cyclopenta[a]phenanthren-17-yl)pentanoic acid	Reversephase_POS	public library	2.75884e+06	1.69382e+06	3.31603e+06	2063730	6665530	2.22252e+06	1.85286e+06	2.40562e+06	3.20002e+06	7403605	3.87015e+06	4275318	2481019	4969575	5391911	3.66709e+06	5.12236e+06	6213979	4.78207e+06	0.17094	0.792208	-0.812543	0.0872825	0.715294	1.05845
(5S)-17-hydroxy-10,13-dimethyltetradecahydro-1H-cyclopenta[a]phenanthren-3(2H)-one	Reversephase_POS	public library	72037.8	64276.9	89704.1	188242	144581	75405.7	71666.9	69962.2	145409	68854.4	4335.7	50109.2	68181.8	80326.5	113635	63818.7	48659.8	146707	45600.1	0.17094	0.329004	0.751523	-0.737113	1.4491	0.649608
(E,6S)-7-hydroxy-2-methyl-6-[(10S,13S,14S,17S)-4,4,10,13,14-pentamethyl-3-oxo-1,2,5,6,7,11,12,15,16,17-decahydrocyclopenta[a]phenanthren-17-yl]hept-2-enoic acid	Reversephase_NEG	public library	690408	621292	422005	65235.4	905432	624774	276608	651796	298932	337515	586130	585263	1221060	1.30477e+06	2217709	520457	1.14616e+06	1.86639e+06	682226	0.0932401	0.536797	-1.16092	-0.287712	0.453372	0.855329
(R)-4-((3S,5S,7R,8R,9S,10S,13R,14S,17R)-3,7-dihydroxy-10,13-dimethyl-12-oxohexadecahydro-1H-cyclopenta[a]phenanthren-17-yl)pentanoic acid	Reversephase_POS	public library	716453	487887	498255	366048	279742	447745	277827	525154	316134	1.18732e+06	810239	1.28338e+06	1.71306e+06	1.62894e+06	1310118	878846	466852	1.14431e+06	1.09443e+06	0.010878	0.792208	-2.00442	0.40465	0.394689	1.26485
(R)-4-((8S,9S,10R,13R,14S,17R)-10,13-dimethyl-3-oxo-2,3,8,9,10,11,12,13,14,15,16,17-dodecahydro-1H-cyclopenta[a]phenanthren-17-yl)pentanoic acid	Reversephase_POS	public library	119391	30606.3	110864	80143.4	88306.3	51022.3	38488.7	85274.2	165634	45782.7	68760	143228	285972	81616.8	230401	115439	54190	101571	141631	0.17094	0.536797	-0.830641	-0.217896	0.595208	0.883123
(S)-Abscisic acid	Reversephase_NEG	inhouse library	474068	596988	609262	262564	1.03381e+06	443582	596526	787761	1.3434e+06	1.77926e+06	994300	330769	450385	559890	395728	767863	914758	749793	640544	0.943279	0.329004	-0.0232654	0.868451	0.990224	1.66427
(Z)-5,8,11-trihydroxyoctadec-9-enoic acid	Reversephase_POS	public library	60098.8	68778.4	14517	732.29	46511.9	112581	44180.9	33374.8	33187.7	45498.7	49398.5	30982.6	26430.9	14797.3	732.29	37970.2	22140.3	12834.6	4274.53	0.304842	0.930736	0.878386	0.459428	2.03127	1.39104
1,4a-dimethyl-9-oxo-7-propan-2-yl-3,4,10,10a-tetrahydro-2H-phenanthrene-1-carboxylic acid	Reversephase_POS	public library	38238.9	18914.2	13026.6	4177.82	77173.7	102698	21213.4	55557.3	51194.4	4989.97	51524.3	48701.2	73594	125514	57055.7	293176	16387.7	92671.7	70288.3	0.0652681	0.329004	-0.884712	0.507337	0.311877	1.57931
1-[2,4-dihydroxy-3-[(2S,3R,4R,5S,6R)-3,4,5-trihydroxy-6-(hydroxymethyl)oxan-2-yl]phenyl]-2-hydroxy-3-(4-hydroxyphenyl)propan-1-one	Reversephase_NEG	public library	46286.7	21379.8	12729.7	35216.4	21632.1	32225.1	4418.69	5721.74	88145.3	22756.9	17201.6	15116.9	25471	21125.6	37925.4	10329.9	17387.8	23189.6	24183.4	0.621601	0.662338	0.503706	0.0354946	1.25675	1.03507
11A-Acetoxyprogesterone	Reversephase_POS	public library	346128	227240	10725.5	732.29	58237	446542	54977.8	62152.3	50935.4	732.29	75616.1	155087	401242	66205.4	430302	75520.9	142002	175577	52470.7	0.354312	1	-0.365342	-0.0774028	0.686663	0.895397
12-Hydroxystearic acid	Reversephase_NEG	inhouse library	292911	420403	586453	451356	700442	121014	381193	471102	311835	273905	262120	560681	254686	467880	582754	988029	689589	501380	519780	0.621601	0.0822511	-0.389147	-1.24677	0.859297	0.61905
12-Ketochenodeoxycholic acid	Reversephase_NEG	inhouse library	559934	340076	540994	725791	692996	364387	551876	879835	1.155e+06	787625	756596	857824	576501	575397	689813	947740	886153	933811	1.7177e+06	0.045066	0.177489	-0.995689	0.714177	0.636841	1.30992
16-Hydroxy hexadecanoic acid	Reversephase_NEG	inhouse library	215246	196356	599459	30330.7	136033	91202.2	212131	130235	431534	168909	224150	257380	184171	264697	217817	226685	282190	294206	345074	0.17094	1	-0.160832	-0.139315	0.909111	0.890476
18-hydroxycortisol	Reversephase_POS	public library	38137.5	53586.6	118281	628949	114107	167553	308919	187409	463437	303878	411518	61826.4	50158.7	172904	26236.7	33764.4	56066.5	17270.3	19838.2	0.127428	0.125541	0.817057	0.569913	3.48099	1.61122
1-Aminocyclopentane-1,3-dicarboxylic acid	Reversephase_NEG	public library	631448	149792	247427	187033	220713	257026	123313	221666	71105.9	175460	154012	215143	727324	247623	133060	149133	159119	206321	312250	0.832945	0.329004	0.0885004	-0.786087	1.06897	0.581647
1-Methyl-6-oxo-1,6-dihydropyridine-3-carboxylic acid	Reversephase_POS	public library	732.29	19095.8	41914.2	38374.6	10180.2	5499.58	29736.6	53567.3	354751	19053.7	47841.3	34996.8	25376.5	5397.36	75950.2	66084.1	93859.6	86709.9	68854.8	0.0932401	0.329004	-1.19311	0.575749	0.385967	3.85662
2-((3R)-3-((3R,5S,7R,9S,10S,12S,13R,14S,17R)-3,7,12-trihydroxy-10,13-dimethylhexadecahydro-1H-cyclopenta[a]phenanthren-17-yl)butanamido)ethane-1-sulfonic acid	Reversephase_POS	public library	732.29	55170.8	732.29	732.29	3876.79	4097.95	732.29	3934.42	732.29	732.29	17422.2	162311	23632.9	22861.1	371510	278142	20503.2	212838	1.41622e+06	0.0151516	0.842187	-0.756303	-0.417438	0.0390712	0.376244
2-(14-methylpentadecanoylamino)-3-phenylpropanoic acid	Reversephase_POS	public library	26280.3	10773.1	29575	31028.3	41210.7	31794	5736.8	22655.7	14945.3	25756.5	25245.9	17400.2	12701.5	128840	32216.6	42581.6	732.29	64674.6	51104.4	0.43512	0.246753	-0.453483	-0.612107	0.634367	0.756923
2,6-Dihydroxypyridine	Reversephase_POS	public library	245604	73763.7	52631.1	103631	43250.8	160170	114834	60984.3	398474	117609	4628.09	95533.6	55384	59651.7	45985.2	22528.7	64511.2	37052.5	51014.2	0.222222	0.536797	0.879873	0.308641	1.92329	1.37588
2,8-Quinolinediol	Reversephase_POS	public library	136618200	260023200	229661200	65257150	269877000	244643300	144837200	395050800	263051100	504145400	128399800	68571740	163303400	131629400	60127890	104472500	69629660	165737200	117312600	0.127428	0.428571	1.21476	0.648944	1.74651	1.45626
2-Deoxycytidine 5-monophosphate	Reversephase_NEG	inhouse library	129702	34588.4	732.29	732.29	732.29	153138	124542	17839.6	54057.2	10249.7	62357.6	25905.4	6388.04	4772.32	14225.2	732.29	7917.88	732.29	732.29	1	0.166994	0.69312	0.597362	4.33804	2.11319
2'-Deoxyguanosine	Reversephase_NEG	inhouse library	732.29	877226	68166.9	346067	145813	6197.67	1.45933e+06	194830	370133	663371	361841	528414	349943	565774	729975	114080	230569	219120	101579	0.43512	0.329004	-0.222331	0.450584	0.8103	1.7708
2'-Deoxyuridine	Reversephase_NEG	inhouse library	30376.6	12832.4	1.90211e+06	10366	8622479	47308.5	45508.2	4.16311e+06	4.39763e+06	2726672	5.26863e+06	23468.4	91129.6	48251.5	30614.5	5.98997e+06	4.24045e+06	103348	54285.8	0.523699	0.246753	0.250368	0.200574	1.59949	1.31158
2-Hydroxy-4-(methylthio)butyric acid	Reversephase_NEG	inhouse library	87769.6	213636	111300	104593	473751	248401	151566	281472	476589	7.05948e+06	732554	139528	98779.5	3.51745e+06	128473	664978	103544	425336	1.41091e+06	0.354312	0.0519481	-0.601482	0.579214	0.244364	7.52575
2-Hydroxy-4-methylpentanoic acid	Reversephase_NEG	public library	255726	948457	604566	685325	3420306	270219	579482	786418	3.76557e+06	47800000	7.63314e+06	759239	520680	46000000	2.32229e+06	3.84564e+06	602368	3.45316e+06	18500000	0.222222	0.428571	-0.608921	0.587569	0.124508	8.5716
2-Hydroxybutyric acid	Reversephase_NEG	inhouse library	163889	369124	2.4001e+06	144209	1.14571e+06	1.21646e+06	1357443	2.46006e+06	758084	6.64791e+06	2.59724e+06	924648	373814	2285358	478783	1.64347e+06	2.3583e+06	1.00204e+06	1794654	0.284382	0.0519481	-0.563881	0.87883	0.622117	2.9673
2-Hydroxyhexadecanoic acid	Reversephase_NEG	inhouse library	2.1162e+06	2835799	18600000	23400000	8.00469e+06	3.71174e+06	3.52546e+06	885746	7550279	21900000	4281395	5.12013e+06	5114146	6732796	11600000	5.10584e+06	4.97928e+06	1.01223e+06	21000000	0.724165	0.662338	0.418545	-0.430018	1.44946	0.634661
2-Hydroxymyristic acid	Reversephase_NEG	inhouse library	38542.4	46658.7	230994	433903	66060.1	32299.8	29228.2	14614.1	49541.9	124378	42405.3	83185.5	80291	70637.4	162618	38081	31229.8	36554.7	154359	0.523699	0.125541	0.681413	-0.891722	1.98774	0.298622
2-Hydroxystearate	Reversephase_NEG	inhouse library	671124	640692	7334542	3792047	9682714	3.81938e+06	3443903	430810	13900000	15900000	3.21301e+06	3.83637e+06	1.29325e+06	3147209	2.97979e+06	6748461	13400000	88833.4	9540905	0.943279	0.792208	-0.151664	0.392742	0.862531	1.53349
2-Isopropylmalic acid	Reversephase_NEG	public library	1.0805e+06	1.36182e+06	684499	486341	1.3617e+06	1.38053e+06	573337	740899	1484784	1.74255e+06	1.25207e+06	1.02457e+06	1.79968e+06	1.77068e+06	745100	1.17727e+06	875739	3.88053e+06	687225	0.43512	0.329004	-0.532021	0.42918	0.665488	1.20174
2-Keto-3-deoxy-D-gluconic acid	Reversephase_NEG	inhouse library	368007400	1060158000	260268800	181963000	527621800	821355400	998100500	2483261000	1060778000	1787120000	1202843000	276129800	531934100	734444200	197772800	1249370000	566673700	711417900	411951200	0.354312	0.017316	-0.291128	1.59544	0.819889	2.9029
2-Methylbutyrate (SCFA)	SCFA_NEG	Standard compound	7075398	6170521	15891719	20444301	17704723	7659302	12294346	9765683	12108071	11678389	5523012	14808731	6926110	12049899	25047285	16840353	14964950	11741736	13243515	0.943279	0.428571	-0.162738	-0.69408	0.931121	0.731061
2-Methylbutyroylcarnitine	Reversephase_POS	inhouse library	5089671	3632507	4739911	6141844	6192397	5155118	4922404	4068489	7357726	5412149	3602508	3251962	3640028	3744345	5004380	3274446	1675230	6899797	4624289	0.17094	0.930736	0.770191	-0.0552641	1.28522	0.985876
2-Methylbutyrylglycine	Reversephase_NEG	public library	65168.1	35283.6	64295.3	117976	73409.1	58776.9	99205.7	56768.6	12315.8	115574	61303.4	71411.1	62400.3	63740.8	77259.5	36712.3	60541	55193.8	68983.9	0.523699	0.536797	0.417045	-0.106198	1.14825	0.945213
2-Methylcitric acid	Reversephase_NEG	inhouse library	16429.5	100818	40081.2	5688.36	93987.6	16459	127071	90042.6	16366.1	88789.4	35953.5	38816.2	52942.5	26127.5	23233	12220.5	115673	58963.7	20725.2	1	0.930736	0.193838	0.224159	1.17925	1.2149
2-Methylglutaric acid	Reversephase_NEG	public library	83274.8	63853.6	50253	58440.5	38017.9	46512.5	47904.9	75035.6	141205	69469.9	111671	45047.1	99976.1	30997.5	26721.5	28954.4	66231.8	47695.1	29143.8	0.222222	0.428571	0.490568	0.705153	1.25449	1.39475
2-Oxoadipic acid	Reversephase_NEG	inhouse library	22608.2	35201.3	13914.1	254915	1.57371e+06	512696	969325	29059.7	437975	9619.03	444919	108310	190960	63924.9	26737.7	1.55032e+06	862730	1.2732e+06	1.04749e+06	0.354312	0.662338	-0.380457	0.0359649	0.593431	1.05402
2-Pentenoic acid, 3-[(acetyloxy)methyl]-5-[(1R,4aR,8aR)-decahydro-5,5,8a-trimethyl-2-methylene-1-naphthalenyl]-, methyl ester, (2Z)-	Reversephase_POS	public library	33827.6	371753	732.29	732.29	181476	342578	5640.21	126210	150734	62177.9	118813	42750.4	102601	732.29	131578	67928.3	322367	68677.3	17826.2	0.825253	0.647329	0.172507	0.111214	1.24809	1.1415
3-(2-Hydroxyphenyl)propionic acid	Reversephase_NEG	public library	1.10839e+06	1.5139e+06	1.3011e+06	294367	1.92915e+06	993932	628357	2.176e+06	1.59059e+06	20300000	5354481	603518	786860	21100000	938251	3.1114e+06	560334	2.72195e+06	13100000	0.621601	0.329004	-0.632298	0.635044	0.229136	4.20853
3,5-Dihydroxyphenylpropionic acid	Reversephase_NEG	public library	43248.8	34933.7	36385	12891.2	18485.3	17200.9	14655.2	35275.8	67813.6	8759.55	24614.2	4053.39	45128.8	9612.19	13234.3	5595.84	21366.1	732.29	7638.61	0.0932401	0.662338	1.06439	-0.0570872	2.17499	0.961094
3-Amino-4-hydroxybenzoic acid	Reversephase_POS	inhouse library	334416	279309	311622	324922	370902	477291	310030	388129	761789	319518	30214.1	268631	324985	241145	276126	258468	374566	431627	272136	0.354312	0.662338	0.30048	0.289628	1.05973	1.17558
3-Dehydrocholic acid	Reversephase_NEG	public library	439702	274180	189406	149454	225943	147184	190831	291714	312590	499917	297905	821034	414958	213936	475268	767360	487990	1.14485e+06	1.86921e+06	0.018648	0.536797	-1.13031	0.265318	0.33027	1.13407
3-Hydroxy-3-methylglutaric acid	Reversephase_NEG	public library	2.77922e+06	2.59385e+06	221585	266233	1.44376e+06	3.38567e+06	1.2592e+06	572318	1.88469e+06	330313	1.16445e+06	756124	1.59593e+06	1.04392e+06	856845	848620	1.24936e+06	1.89431e+06	638682	0.832945	0.930736	0.399096	-0.0222365	1.31559	0.980728
3-Hydroxyanthranilic acid	Reversephase_POS	inhouse library	97675.3	37179.4	157018	173494	47223.8	73228.3	27950.3	112445	188523	108285	141318	60478.5	49179.7	50206.7	174606	63166.9	100017	34494.8	26656	0.621601	0.930736	0.56965	0.0957776	1.46767	1.05957
3-Hydroxybenzoic acid	Reversephase_NEG	inhouse library	83672.2	27704.9	1.04087e+06	106892	1064508	82388.2	1.07154e+06	1.02048e+06	597372	564227	1055985	17803.9	307987	37155.8	78014	1.26513e+06	1.09991e+06	1.12367e+06	159857	0.724165	0.536797	-0.0793095	0.528005	0.909113	1.57511
3-Hydroxybenzyl alcohol	Reversephase_NEG	inhouse library	117135	75199.8	22877.2	27315.1	23740.3	38298.9	31342.6	23993.7	276577	33037.2	9452.13	27078.2	132155	24343.7	22332.5	23636.7	44102.6	4793.54	16861.8	0.354312	0.930736	0.373398	0.174861	1.44268	1.29162
3-Hydroxyglutaric acid	Reversephase_NEG	public library	2.99912e+06	8890828	2270378	1.44447e+06	2418644	2.91662e+06	3.18876e+06	2.65866e+06	5156912	1.57806e+06	3125249	7567737	821670	6071407	1.52666e+06	14200000	7.45241e+06	1497510	2.48313e+06	0.832945	0.536797	-0.365066	-0.209539	0.692868	0.861112
3-Hydroxyhexadecanoic acid	Reversephase_NEG	inhouse library	1.82343e+06	2.04872e+06	2000162	1.79742e+06	1.6954e+06	1.43661e+06	876924	855918	2697577	5586715	1.68902e+06	1.21966e+06	1.68431e+06	2.30663e+06	2.43061e+06	1.68073e+06	1.50793e+06	1.1959e+06	2259109	0.523699	0.428571	0.203009	0.216291	1.04895	1.16948
3-Hydroxyhippuric acid	Reversephase_NEG	inhouse library	26025.9	15036	9278.7	33565.6	6589.94	9738.22	14708.8	732.29	122493	5000.7	8459.67	732.29	54968.2	732.29	11640.7	732.29	3770.28	732.29	14187.6	0.119091	0.428571	0.407574	0.222924	1.65486	1.48379
3-Hydroxytetradecanoic acid	Reversephase_NEG	inhouse library	509831	536927	181395	79717.1	188933	171344	146280	148819	241084	487339	462676	267777	396689	524071	235759	255097	262875	745129	440677	0.354312	0.662338	-0.449972	-0.115741	0.76561	0.922823
3-Methoxytyramine	Reversephase_POS	inhouse library	21434.1	5274.63	54936.4	29549.4	18147.6	732.29	7625.98	11474.3	34839	8185.87	79482.4	18042.9	6707.4	10155.4	34734.8	60724	37343.6	17499.5	6290.96	0.832945	0.662338	0.0955764	-0.0774333	1.08067	0.917076
3-Methyl-2-oxobutanoic acid	SCFA_NEG	Standard compound	138965	223195	894026	425928	1152945	559693	2079240	1760183	395824	1561228	274274	376892	257881	683385	69388	1279521	234432	981337	662782	0.943279	0.246753	-0.00262105	0.752293	0.997905	1.94894
3-Methyl-2-oxovaleric acid	SCFA_NEG	Standard compound	556196	641097	1965737	1301145	2370059	1746569	5491708	4257036	884518	3946466	805449	1128876	925491	1726189	506726	2499852	717021	2235563	1518014	0.943279	0.246753	-0.0502475	0.870914	0.971312	2.08896
3-Methyladenine	Reversephase_POS	inhouse library	586389	598495	814443	862208	791607	1.34464e+06	902548	2.21801e+06	1.6318e+06	2.17082e+06	111145	845308	546471	796829	661302	1.0127e+06	1.17437e+06	759732	759251	0.724165	0.0822511	-0.471923	1.00615	0.891558	1.91136
3-Oxindole-3-acetate	Reversephase_NEG	inhouse library	203174000	164059300	127261000	16562620	102816800	151828700	67878280	255948800	583014100	234979400	265503200	59835850	195066400	78146670	29309690	103308900	105518800	219400400	113193900	0.832945	0.125541	0.136454	0.902718	1.08677	2.11655
4-Imidazoleacrylic acid	Reversephase_POS	inhouse library	16627249	11347135	28731418	29937040	17984944	12017923	9867381	11185269	8410687	6563160	1.92337e+06	20475568	7258238	9376114	29701082	14183500	16513689	17520622	12782800	0.284382	0.00865801	0.620639	-1.90413	1.30978	0.397981
4-Methyl-5-thiazoleethanol	Reversephase_POS	public library	166774	145423	1.03175e+06	398127	533417	107850	161140	141012	646252	242710	732.29	227033	135526	139756	474787	407625	170559	200905	392420	0.43512	0.177489	0.714688	-0.743785	1.69449	0.475976
4-Methylcatechol	Reversephase_POS	public library	438911	432202	81247.4	692248	203849	418665	163904	127377	415858	319689	18780.8	278492	385212	446691	557884	543652	392148	597731	653837	0.43512	0.246753	-0.597506	-0.574414	0.767064	0.660134
4-oxododecanedioic acid	Reversephase_POS	public library	31891.9	30421.4	732.29	732.29	732.29	43874.2	23195.6	4820.04	191165	10134.6	20445.8	732.29	6659.13	4834.81	7937.35	732.29	8590.29	30664.1	732.29	1	0.231045	0.385355	0.609589	1.69533	3.79313
4-Pyridoxic acid	Reversephase_NEG	public library	28050	245777	616945	205786	210916	25007.3	36815.1	686365	177212	13665.8	388190	150510	492169	96754.4	146382	117519	117853	257202	127394	0.43512	0.536797	0.406619	-0.149197	1.38928	0.845941
5-(4-carboxy-3-methylbutyl)-5,6,8a-trimethyl-3-oxo-4a,6,7,8-tetrahydro-4H-naphthalene-1-carboxylic acid CCMSLIB00000847900]	Reversephase_POS	public library	36910	112183	67168.6	61469.3	81840.6	84753.7	65629	105518	79094.1	60646.6	86948.7	65483	43356.8	108639	73809.5	119574	38736	82747.1	53619.2	0.943279	0.662338	-0.0430656	0.353006	0.981824	1.11844
5-Aminovaleric acid	Reversephase_POS	inhouse library	3005795000	3183739000	6266055000	6435255000	5669122000	4236520000	3848417000	2623846000	1299847000	5080961000	3739980000	4240085000	3534758000	6579671000	6254412000	5371177000	2569289000	6217432000	7605883000	0.832945	0.246753	-0.210561	-0.879656	0.927388	0.706759
5-Hydroxyindole-3-acetic acid	Reversephase_POS	inhouse library	732.29	732.29	36620	31074.8	14396.7	732.29	732.29	5246.48	31586.9	732.29	4318.49	732.29	4405.22	20228.2	19273.2	6468.65	33719.3	21041.7	5330.19	1	0.502731	0.192815	-0.604784	1.20226	0.432332
5-Methyluridine	Reversephase_NEG	public library	952342	387184	10941.8	480714	18824.2	1.20632e+06	5091.8	20051.5	309806	3743.45	12295.3	98473.5	103349	61602.1	142085	1.01216e+06	38901.4	31449.1	136171	0.943279	0.428571	0.441094	-0.228907	1.82245	0.701489
6-Hydroxynicotinate	Reversephase_POS	public library	584353	900341	31882.8	1.19996e+06	30037.8	655063	4.76133e+06	85162.8	32769	68009.9	114858	2036043	575792	1302059	1.13825e+06	18880.5	8.21055e+06	860606	2.10331e+06	0.222222	0.930736	-0.658706	0.255536	0.270506	1.73465
6-Methoxyquinoline	Reversephase_POS	public library	10870.2	10168.5	41554.5	55604.2	28005.3	732.29	23098.1	7008.99	30755.7	15821.3	148295	90580.5	22072.9	27469.1	77813.1	73500	175393	18134.4	30676.1	0.222222	0.662338	-0.74529	0.177138	0.453659	1.28652
7,8-Dihydroxy-3-(4-hydroxyphenyl)-4H-chromen-4-one	Reversephase_POS	public library	945854	853103	369181	21122.4	198658	163035	21724.9	71696.8	113232	31329	367378	300788	641202	266662	86970.7	167044	34204	427973	148876	0.43512	0.177489	0.696615	-1.11387	1.84242	0.268154
7alpha-Hydroxy-3-oxo-4-cholestenoic acid	Reversephase_POS	inhouse library	75622.1	8925.95	6253.3	14778.9	49243.3	4828.84	23576.8	61793.4	74816.5	5228.47	25887.6	17060.9	30645.3	4833.22	53180.4	53518.2	6960.24	60708.2	14936.6	0.832945	0.930736	0.0265549	0.0529709	1.02429	1.05567
7-ethenyl-1,4a,7-trimethyl-6-oxo-2,3,4,8,8a,9,10,10a-octahydrophenanthrene-1-carboxylic acid	Reversephase_POS	public library	17658.9	27239.5	55231	43856.1	46699.6	86807.9	4906.01	57533.4	97458.1	4076.45	40835.7	73613.8	84455.4	77938.7	118719	188965	4705.2	115015	71622.6	0.029526	0.792208	-1.16632	0.305753	0.415077	1.27443
7-Hydroxy-1,4a-dimethyl-9-oxo-7-propan-2-yl-2,3,4,4b,5,6,10,10a-octahydrophenanthrene-1-carboxylic acid	Reversephase_NEG	public library	17155.9	145976	49494.9	60455.6	80924.2	174224	23415.7	190485	159605	49337.3	76419.7	55528	99210	145225	185187	256296	81524.2	80511.4	161958	0.0932401	0.428571	-0.954488	0.611778	0.531622	1.58539
7-Ketochenodeoxycholate	Reversephase_NEG	inhouse library	635469	148129	1.04191e+06	270752	488499	31764	266761	523886	327127	567509	607228	708290	430166	881944	704079	626750	974273	1.00949e+06	790931	0.222222	0.662338	-0.890383	-0.415641	0.675102	0.749351
7-Ketodeoxycholate	Reversephase_NEG	inhouse library	2.83253e+06	1.74918e+06	3.01835e+06	1348757	1.92701e+06	1037647	1.67638e+06	910435	1235847	2.60873e+06	1.66193e+06	1833530	1.07821e+06	1.51652e+06	2080820	2259888	2.51619e+06	2657436	7.64486e+06	1	0.0822511	-0.285767	-0.897808	0.806086	0.699637
9-(2,3-dihydroxypropoxy)-9-oxononanoic acid	Reversephase_NEG	public library	51238.7	81604.9	260372	88900.4	105283	78828.6	166618	76515.6	116789	87708.3	81250.9	53159.2	47271.4	56268.2	60817	31981.7	98955.3	77358.1	44706.5	0.0652681	0.792208	1.04309	-0.243528	1.99746	0.862148
9-Hydroxy-10,12-octadecadienoic acid	Reversephase_NEG	public library	674841	502156	717071	429460	600620	577521	548062	414449	1.03984e+06	380146	752219	477091	631705	256618	446271	456073	706199	414742	390343	0.17094	0.930736	0.786769	0.155445	1.23805	1.05793
9-Hydroxy-7-(2-hydroxypropan-2-yl)-1,4a-dimethyl-2,3,4,9,10,10a-hexahydrophenanthrene-1-carboxylic acid	Reversephase_NEG	public library	92040.3	205056	62785.3	65941.9	223707	261467	28463.1	421556	348228	65696.8	166690	195249	254238	284944	369790	1.27126e+06	330434	222651	253659	0.010878	0.536797	-0.862307	0.612363	0.326579	1.65774
Acetate (SCFA)	SCFA_NEG	Standard compound	1313670074	1537671657	704000091	437536386	803696694	706744353	763579889	959367437	906829236	1003869351	727368291	1047120269	1357230999	1097916598	758002511	1008741826	790706641	967280817	504745341	0.943279	1	0.0486202	-0.330958	1.01896	0.880447
Acetoin	Reversephase_NEG	inhouse library	501584	702983	195507	899858	879298	249452	111668	215481	1.12663e+06	45737.6	32849.7	784249	569041	752772	730247	1.06676e+06	236549	380315	837722	0.943279	0.177489	-0.114226	-0.845042	0.949439	0.467047
Acetylcarnitine	Reversephase_POS	public library	63042.9	152817	46446.8	218933	139566	95539.5	27245.3	70361.8	120726	71655.7	344815	45046.1	85975.2	85864.8	210885	57783.3	35334.4	170913	107620	0.523699	0.792208	0.346428	-0.0230178	1.24251	0.980371
Acetylcholine	Reversephase_POS	public library	249547	339995	439541	594876	261707	563559	425277	487663	683570	217306	93588.2	501628	416649	299472	384057	235810	262012	163082	331413	0.621601	0.930736	0.402525	0.167129	1.16304	1.09199
Aconitic acid	Reversephase_NEG	public library	732.29	732.29	5747.11	3902.53	732.29	732.29	50370.7	4918.4	4616.48	4386.85	56674.9	14383.1	3673.05	732.29	732.29	732.29	732.29	732.29	33137.5	1	0.134924	-0.445278	0.846676	0.345537	8.56086
Adenine	Reversephase_POS	inhouse library	461089	370674	928922	1.04617e+06	574437	621785	206981	1162106	617173	443301	732.29	553000	613586	437404	960530	1799747	891987	499995	761037	0.724165	0.662338	-0.327356	-0.427587	0.83011	0.752198
Adenosine	Reversephase_NEG	inhouse library	548952	133564	78059.5	63715.9	29261.3	745254	105599	53168.4	14091	310926	49292.5	32743.1	65240	118908	16304.5	13884.8	22135	32778.7	8639.25	0.0652681	0.930736	0.923808	0.152399	4.39645	1.24805
Ala-Ile	Reversephase_NEG	public library	1.02275e+06	1.40191e+06	1643386	1.28942e+06	915870	843878	1.25893e+06	588436	111222	1294288	542087	896333	1.13805e+06	2.17961e+06	712476	908586	867410	585718	1.18145e+06	0.127428	0.0822511	0.422324	-1.12399	1.1851	0.61621
Ala-Phe	Reversephase_NEG	public library	213071	229775	495583	181426	216464	154735	307865	403378	56824.4	123397	95957.7	228608	278971	315695	212724	402360	195671	226694	150217	1	0.246753	0.147823	-0.5305	1.06324	0.712254
Ala-Val	Reversephase_POS	public library	526198	41549.9	357323	179561	784430	17553.8	73606.4	1.08724e+06	517835	313165	112151	527658	318002	363500	85845.3	494961	219763	377656	307837	1	0.662338	0.181827	-0.0617706	1.12143	0.935894
Allocholic acid	Reversephase_NEG	inhouse library	284914	26920.3	152460	97944.6	216900	69432.6	55515.5	263858	195101	95129.6	243672	280602	259703	105654	266417	107197	731760	574568	461026	0.127428	0.930736	-0.954311	-0.0195112	0.447311	0.986889
alpha-Glutamyl-Tyrosine	Reversephase_POS	public library	11250.1	163604	551254	64604.5	1.51454e+06	30026.4	871658	2.57308e+06	68593.2	592671	732.29	120151	39146.2	78042.4	103491	688897	732.29	22228	338775	0.523699	0.930736	0.634916	0.24666	2.65073	1.49541
Alpha-Muricholic acid	Reversephase_NEG	inhouse library	3.88527e+06	2541415	4.12237e+06	2.68484e+06	3.56461e+06	2.65258e+06	2.90023e+06	4.62346e+06	4.93505e+06	4.56068e+06	4.05809e+06	4.0823e+06	3976231	3.18201e+06	4409830	4403317	4137772	4307622	7061350	0.029526	0.246753	-1.01273	0.6347	0.755829	1.17719
Aminoadipate	Reversephase_POS	public library	143510	72005.4	338849	386256	299077	170344	144882	132019	385038	220163	24367.2	302111	187306	518546	377814	378085	420208	427995	332236	0.127428	0.536797	-0.992668	-0.495995	0.673681	0.723841
Ascorbic acid	Reversephase_NEG	public library	1.57073e+06	1.71308e+06	1.4982e+06	974877	1.58494e+06	1098660	1.35258e+06	1.30873e+06	1.49095e+06	1.34394e+06	1465336	702872	1.49734e+06	1.18955e+06	927179	1.13716e+06	1294748	2.34989e+06	1.34751e+06	0.17094	0.125541	0.354171	-0.52517	1.12451	0.914873
ASP-PHE	Reversephase_POS	public library	79422.1	23008.5	165077	125380	82968.1	68852.5	20143.9	29787	93619.2	32471.5	14254.8	43064	56124.5	96669	115859	484819	43895.6	86085.5	141516	0.943279	0.125541	-0.294742	-1.11787	0.712871	0.453794
Azelaic acid	Reversephase_NEG	inhouse library	559564700	800567700	1111093000	1348179000	2234199000	849402100	1171879000	1050216000	913322500	1329788000	720294700	294755000	412745100	492812500	567745900	688428600	701929500	706751400	451775000	0.018648	0.792208	1.52984	-0.405857	2.24366	0.830759
Betaine	Reversephase_POS	inhouse library	6.06819e+06	6707725	9539118	6.55609e+06	6749309	5054136	7276191	4.59224e+06	9832757	3115543	4336862	12828664	6110273	4448213	10786083	5981731	10404181	4868303	7.42297e+06	1	0.329004	-0.261417	-0.638733	0.906799	0.800283
Beta-Muricholic acid	Reversephase_NEG	inhouse library	2444292	1.1545e+06	2796880	1.26344e+06	1.85446e+06	1.26536e+06	1.12946e+06	3060987	4.77742e+06	1.95168e+06	3.34754e+06	3.45739e+06	3.22972e+06	1.89588e+06	3.02066e+06	3.40807e+06	3.33323e+06	3.14659e+06	2.13352e+06	0.018648	0.428571	-1.51475	0.544568	0.644303	1.36055
Bilirubin	Reversephase_NEG	public library	50427.3	25401.2	338606	811605	38779.4	12875.6	732.29	8150.91	35647.6	4163.27	51601.2	73926.9	136482	78318	183341	45166	61430.2	36371.1	113091	0.943279	0.0519481	0.724514	-0.946588	2.77934	0.0745633
Biliverdin	Reversephase_POS	public library	337763	82228	360568	1444034	104705	122140	16394.7	92584.7	104758	43380.7	310092	182095	361558	379557	494000	140307	66351	96188.4	344470	1	0.177489	0.535523	-0.839316	1.8052	0.246623
Biotin	Reversephase_POS	inhouse library	35268.3	12396.4	75325.6	124490	90361.4	38728.9	39804.9	16077.9	202338	23545.5	732.29	47676.9	32365.4	101181	156197	53787.5	44057.9	110467	46083.8	0.832945	0.536797	-0.135664	-0.20411	0.913367	0.792354
Butyrate (SCFA)	SCFA_NEG	Standard compound	1346255013	1298513447	663122583	273476331	434981747	656210032	524056234	1165631505	798583200	720197658	621487042	810322590	1263142474	815976547	412910188	770718229	747196483	811150989	551258441	0.943279	1	0.0793459	-0.137537	1.03938	0.930813
Butyrylcarnitine	Reversephase_POS	inhouse library	1476519	878727	2800494	3212606	3740293	1456105	1126871	1367783	1923005	811032	641420	7137029	719129	3454709	3137897	2957037	237690	4387950	5333723	0.523699	0.0822511	-0.476032	-1.257	0.707974	0.5042
Caproate (SCFA)	SCFA_NEG	Standard compound	1451768	1405947	1140633	1166793	1420333	4900421	2551647	2191643	1481966	2543479	2073024	1589109	1737006	1675353	1610533	1480509	2033535	1868814	1106497	0.029526	0.004329	-1.25429	1.34698	0.804249	1.99203
Chenodeoxycholic acid	Reversephase_NEG	inhouse library	11200000	5895553	9576653	5.97645e+06	7.5003e+06	6482460	7036867	9393126	6.6084e+06	6921160	8.14498e+06	10700000	8.38073e+06	10200000	9374264	8227272	10600000	10100000	12500000	0.17094	0.930736	-1.03579	-0.311156	0.802154	0.925449
Cholest-4,6-Dien-3-One	Reversephase_POS	public library	40796.4	63970.8	66920.8	130521	53175	109481	13803	123401	87800.6	7128.88	200739	5106.61	16654.5	201718	22553.5	12433.2	55282.3	39952.4	161635	0.284382	0.792208	0.0978696	0.299579	1.10339	1.27175
Cholic acid	Reversephase_NEG	inhouse library	6925412	2.59309e+06	12400000	4.91429e+06	7.72011e+06	1.76905e+06	2.02791e+06	3.74284e+06	5993962	2.43494e+06	3.23592e+06	11100000	4666410	5.72727e+06	10200000	6012698	13900000	9426445	16100000	0.354312	0.0519481	-0.648164	-1.25705	0.716746	0.46317
Cinnamic acid	Reversephase_POS	public library	905744	724153	1.20235e+06	1051678	954126	731322	718289	675986	645589	827343	732.29	849033	888373	1.14467e+06	977895	772643	651886	581343	1.15403e+06	0.43512	0.017316	0.422121	-1.32975	1.10271	0.619958
cis-Caffeic acid	Reversephase_NEG	public library	102108	111737	136463	86116.9	61243.4	110475	39633.7	65756.1	232887	164299	125739	42108	70896.8	72217.3	43773	59269.8	47850.1	41886.8	108685	0.029526	0.662338	1.44172	0.391472	1.6361	1.23709
Citramalic acid	Reversephase_NEG	public library	1.13922e+06	1.58397e+06	2.92247e+06	1.35955e+06	3.16591e+06	14800000	23600000	16500000	2.84279e+06	17400000	17900000	566447	2.22817e+06	610483	32641.6	9919471	3.97013e+06	3.62408e+06	1.80224e+06	0.943279	0.017316	-0.288535	2.38438	0.715217	7.62311
Citric acid	Reversephase_NEG	inhouse library	63387820	120394200	20947600	14138330	17003600	75292130	113657900	32116920	17334660	79220580	85133890	41834890	49268400	49002830	8833864	18863080	11969140	23029250	33859070	0.724165	0.329004	0.538848	0.451043	1.59467	1.42294
Citrulline	Reversephase_POS	public library	4733227	3011030	5000052	3.97421e+06	4280049	2.52152e+06	1.5573e+06	2.27573e+06	1.32604e+06	1382433	2.04302e+06	4877033	4.17287e+06	4307758	5.67964e+06	3.40366e+06	1.97037e+06	4.62952e+06	4.17354e+06	1	0.004329	0.0449238	-3.37489	1.01154	0.440747
Coprocholic acid	Reversephase_NEG	inhouse library	352139	71442.5	647152	66018.4	500675	100101	43773	378322	387295	54271.6	85406.9	104713	385146	270165	514762	520129	835811	409586	914955	0.284382	0.428571	-0.582193	-0.663104	0.662378	0.533952
Coproporphyrin I	Reversephase_POS	public library	493569	720764	749474	1.08033e+06	567830	777557	963550	709255	659114	721748	964944	662617	960033	599514	381647	496687	348399	447672	574267	0.222222	0.536797	0.735479	0.389508	1.29263	1.10655
Coproporphyrin III	Reversephase_POS	public library	32736.3	54976.5	77652.7	194614	36933.3	86287.3	85712.2	52216.9	29896.4	25560.5	38157	12349.8	38123	59163.3	62222.8	24941.6	29423	10432.9	35390.8	0.127428	0.662338	0.979446	-0.49358	2.33438	0.667297
Corticosterone	Reversephase_POS	public library	35605.6	28581.3	5079.43	166982	4813.61	69164.2	32577.2	70146.4	25230.8	37080.7	69467.3	56438	42595.7	4809.1	12114.9	6537.85	732.29	5805.81	732.29	0.420113	0.329004	0.672567	0.0458095	2.97227	1.04975
Creatinine	Reversephase_POS	inhouse library	120687	112324	238481	183400	205685	647791	193087	191385	306691	230947	314356	182513	156465	109845	101515	93877.4	170671	180245	300323	0.354312	0.0822511	0.151708	0.97352	1.06289	1.82461
Cuminyl alcohol	Reversephase_NEG	public library	126547	116645	104972	99881	96005.2	87518.6	72359.2	118762	631979	136590	21087.6	72710.1	95691.8	126693	128831	105132	107746	117258	144752	0.523699	0.930736	-0.170482	0.375405	0.968478	1.63633
Cytosine	Reversephase_POS	inhouse library	1067723	1.22544e+06	877690	1.83841e+06	1.19083e+06	955547	1.26782e+06	451558	1.06491e+06	492669	4824.32	928012	1.03732e+06	410087	1754068	984301	2.23497e+06	714315	616688	0.284382	0.125541	0.269909	-1.14669	1.14291	0.569526
Daidzein	Reversephase_POS	inhouse library	194618	211605	254338	732.29	132291	269626	157502	101956	125551	277289	888384	48242.4	136957	147735	100046	254683	35102.5	103925	41958.6	0.43512	0.536797	0.560554	0.574889	1.46173	1.91149
Dehydrolithocholic acid	Reversephase_POS	inhouse library	79278.2	20801.5	31355.4	21278.8	206271	81587.6	138013	197575	76099.7	55964.9	52476	96375	48628	62940.5	151917	159859	35745.2	286414	63517.2	0.222222	0.329004	-0.469116	0.385909	0.634393	1.3968
Deoxycholic acid	Reversephase_NEG	inhouse library	22800000	11100000	20900000	12200000	16100000	11900000	13800000	20400000	14300000	14900000	17000000	896286	17200000	21600000	22500000	17500000	22800000	21500000	27200000	0.304842	0.792208	-0.300738	-0.276388	0.879387	0.925592
Deoxycholic acid glycine conjugate	Reversephase_NEG	inhouse library	92495.4	5503.06	681619	217718	436966	31029.4	95738.5	461016	24545.8	402318	165587	589382	191921	1.01324e+06	820660	756220	643332	1.94485e+06	3.26465e+06	0.029526	0.792208	-0.997678	-0.356744	0.248788	0.685719
D-Glucose-6-phosphate	Reversephase_NEG	public library	5158.32	113787	732.29	732.29	3919.45	31049	105080	146113	132272	119450	63026.4	4898.4	732.29	732.29	732.29	8592.56	5708.26	732.29	5096.99	0.817344	0.0353443	0.663341	1.46254	7.30665	4.00142
D-Glyceric acid	Reversephase_NEG	inhouse library	1.45863e+06	1109325	2.25795e+06	1.92868e+06	2.43928e+06	1.46802e+06	2.72995e+06	852041	1.1589e+06	1.05022e+06	1.46428e+06	3629984	385532	1.91258e+06	2.0509e+06	2.01184e+06	2.56809e+06	1.80913e+06	1.21463e+06	0.943279	0.428571	-0.123288	-0.567365	0.944008	0.790692
Diethyl 2-Methyl-3-Oxosuccinate	Reversephase_NEG	inhouse library	104023	123143	341427	345341	500955	204072	424899	211538	111500	217776	122776	76910.3	100964	58288.3	125519	67064.2	115943	93538.9	58122.1	0.010878	0.662338	1.76646	-0.441895	3.25098	0.761286
Dihydrocaffeic acid	Reversephase_NEG	public library	136921	43726.6	55367	8634.64	4199.78	13218.3	8482.68	6121.48	21607.5	76006	33128.1	38921.9	97900.2	18098.2	5656.93	8302.87	732.29	9324.69	732.29	0.271594	0.662338	0.611092	-0.525097	2.21607	0.530991
Diosmin	Reversephase_NEG	inhouse library	268620	229151	78753.4	4552.01	8190.84	50156.3	9584.33	74961.3	163521	19392.8	121813	59401.8	155726	96563.9	6192.66	50472.1	8085.33	57484	10613.3	0.621601	0.930736	0.6795	-0.433995	2.12091	0.621434
DL-2-Aminoadipic acid	Reversephase_NEG	inhouse library	151659	156843	195962	188577	199359	187520	154087	167140	89449.8	160815	142639	171270	228347	162157	142674	212966	209681	221905	137504	0.621601	0.177489	-0.21175	-0.888203	0.960535	0.841972
DL-Methionine sulfoxide	Reversephase_POS	public library	103111	46466.5	95347.9	121053	60043.3	46073	79133	73342.4	57038.9	118928	732.29	87601.8	74528.2	101438	132841	115625	110142	112945	131894	0.222222	0.329004	-0.873684	-0.578768	0.786186	0.734014
Dodecanedioic acid	Reversephase_NEG	public library	4.8488e+06	12600000	2.88273e+06	3.66697e+06	10600000	2.8313e+06	7.13491e+06	4754078	4.80658e+06	19400000	10400000	3284628	4.19639e+06	5718449	4912626	12000000	5.72237e+06	5573569	2223121	0.943279	1	0.386368	0.221127	1.26876	1.18808
Dopamine	Reversephase_POS	public library	29129.9	16166.2	6749.53	6631.21	4625.72	43455.9	5215.09	13592.9	22343.5	732.29	159415	5719.81	25050.6	4794.05	732.29	732.29	48748.3	4989.66	5679.17	0.340685	0.662338	0.0382888	0.568096	1.05016	3.22202
D-Pantothenic acid	Reversephase_NEG	inhouse library	8654268	10800000	13000000	14000000	12100000	10800000	12300000	13500000	14000000	14800000	10600000	14200000	11300000	15300000	14600000	15900000	15900000	12500000	16700000	0.0335446	0.520916	-1.3689	0.462443	0.80487	1.08162
Ectoine	Reversephase_POS	public library	227496	159612	56028.5	89092.3	113948	187061	204660	69102.7	171796	161789	18312.4	54134.7	655238	182279	101358	99510.8	144260	194076	57737.9	0.943279	0.792208	-0.326612	0.080066	0.694537	1.04811
Eicosapentaenoic acid	Reversephase_POS	inhouse library	234792	196339	147931	371693	679322	1.0609e+06	70353.6	843384	677383	131303	115112	379212	521291	1105405	1.29481e+06	3.18521e+06	169076	464639	480681	0.0932401	0.930736	-0.733029	0.408022	0.343159	1.48175
Enterodiol	Reversephase_NEG	inhouse library	56433.5	72965.2	6679.41	732.29	732.29	22583.1	10625.3	27540.8	80904.2	732.29	52620.3	19824.5	48984.4	16327.7	732.29	17793.3	15891.9	18506.6	32940.2	0.825253	0.645055	0.240869	0.143318	1.28694	1.18149
Enterolactone	Reversephase_NEG	inhouse library	33873.9	61849	35639.7	10464.4	35691.7	37954.4	38895.7	91882.6	75414.1	57469	59192.2	26935.2	23030.1	60609.1	18381.2	74334.4	48197.2	46754.4	23294.3	0.943279	0.0519481	-0.222003	1.13932	0.883354	1.69375
Ferulic acid	Reversephase_POS	inhouse library	1.48057e+06	1.60526e+06	1326713	765556	680308	1.09911e+06	379033	729319	3.38644e+06	2.02019e+06	101873	508908	911034	1.06268e+06	1.14345e+06	483621	1.0443e+06	843917	1185795	0.284382	0.792208	0.760947	0.109267	1.30482	1.09756
gamma-Caprolactone	Reversephase_POS	public library	357230	19539.5	419877	469336	475480	479880	349579	51231.9	395108	455099	4545.86	470782	263707	402191	50781.9	321413	385293	291122	173002	0.354312	0.662338	0.317184	-0.26976	1.18151	0.830453
gamma-Glutamylleucine	Reversephase_NEG	public library	917312	1.01653e+06	1.52632e+06	1.88731e+06	1.15539e+06	1.01456e+06	746643	561632	577590	2871437	1.4287e+06	1122998	758748	1725729	2.26113e+06	1.52599e+06	946737	1.48187e+06	2.00123e+06	0.724165	0.329004	-0.344924	-0.129563	0.879922	0.922743
gamma-Glutamylmethionine	Reversephase_POS	public library	1140433	1.2512e+06	2.80209e+06	1.41426e+06	1954228	732.29	821082	1.22892e+06	1.6925e+06	3.64857e+06	732.29	996588	969860	1.39304e+06	951077	2394599	732.29	1.76149e+06	880939	0.127428	0.3142	0.725989	-0.394972	1.46545	0.719493
gamma-Glutamylphenylalanine	Reversephase_NEG	inhouse library	527189	624255	959976	1.14741e+06	719754	750114	576831	416262	546519	1.80161e+06	891255	793172	433182	908529	1.15907e+06	1.00413e+06	688548	760601	1.04371e+06	0.621601	0.792208	-0.206732	0.077037	0.937386	1.04363
Genistein	Reversephase_POS	inhouse library	180271	142999	298790	47169.6	15814.1	109278	732.29	28058	63868.8	33977	632347	37356.8	85828.3	117628	15585.5	63275.8	17383.9	27049.7	23059	0.17094	0.536797	1.11137	0.0360679	2.831	1.05621
Gluconic acid	Reversephase_NEG	inhouse library	163400000	298330200	161758300	135818800	159927500	251618800	400294000	301194800	362778400	1255848000	1247127000	128377600	192892700	1857491000	234483400	325868900	306453200	176733700	1335941000	0.0932401	0.00865801	-0.688053	1.15041	0.322663	3.46199
Glucuronic acid	Reversephase_NEG	public library	5.62494e+06	8130089	4.63299e+06	3.58248e+06	2.82913e+06	7524660	6723486	5.5246e+06	11200000	7105075	8880096	3.74565e+06	5.24858e+06	3.17302e+06	3023586	2.45117e+06	3.90742e+06	2.63344e+06	4.12436e+06	0.222222	0.0822511	0.916813	1.2986	1.40174	1.57791
Glutamine conjugated cholic acid	Reversephase_POS	public library	18181.4	732.29	47984.9	8219.21	36870.3	30237.4	732.29	59605.2	4974.38	732.29	59518	8923.07	88604.3	48833.2	61369.6	67807	19840.2	162265	175577	0.029526	1	-1.05282	0.131495	0.282968	1.15935
Glutaric acid	Reversephase_NEG	inhouse library	7.55428e+06	5.91268e+06	3.59422e+06	7034396	2186392	3.31457e+06	1.98453e+06	4215986	5757565	1.45127e+06	2.42481e+06	8.23589e+06	3652249	7.28426e+06	4.39216e+06	2.63495e+06	2917828	2126891	5083199	0.724165	0.125541	0.296462	-0.974462	1.15756	0.607157
Glutaryl-carnitine	Reversephase_POS	public library	2.87969e+06	4.71398e+06	2842970	595588	3.54295e+06	1437879	2474086	2.9295e+06	5.80406e+06	2.82429e+06	25966.1	1042892	2.83074e+06	993108	419630	9014301	447668	3.32807e+06	2253052	0.284382	0.536797	0.142813	-0.174077	1.14712	0.885969
Glu-Val-Phe	Reversephase_POS	public library	303376	131607	48412	17603.8	89767.1	112779	52374	244984	159128	218827	869717	88649.7	97153.5	74774.6	19071.3	62082.9	81389.2	68129.9	85257.2	0.621601	0.246753	0.609863	0.615115	1.63957	2.33851
Glyceraldehyde	Reversephase_NEG	inhouse library	2.42306e+06	18800000	2970137	4736496	3.2462e+06	3.74412e+06	11400000	12800000	3442281	36400000	21900000	5931871	15000000	22300000	2217639	1.31263e+06	2740386	2327649	13300000	0.832945	0.125541	-0.211781	0.746733	0.790439	2.32282
Glycerophosphocholine	Reversephase_POS	public library	14018	26377.5	5086.29	10776.2	6002.52	32983.2	62435.7	48670.5	22696.1	21563.1	8714.05	27162.2	9425.27	4905.34	16397	17770.3	16705.5	3992.39	4222.47	0.943279	0.0822511	-0.0133162	1.18344	0.990421	2.63761
Glycitein	Reversephase_POS	public library	98883.3	46924.6	156853	8728.52	732.29	102882	732.29	732.29	38203.8	732.29	313888	18356	58064.4	36846.5	732.29	17643.8	732.29	4515.9	4911.76	0.269606	0.708597	0.973085	0.123916	3.52175	1.2206
Glycyl-L-proline	Reversephase_POS	public library	1.22658e+06	1.3455e+06	998329	1.05056e+06	1172021	1.28832e+06	919300	1156991	291673	1.56553e+06	305417	1.28192e+06	1.0979e+06	1561592	785831	1.35423e+06	1.55104e+06	1.16638e+06	1.77723e+06	0.284382	0.536797	-0.578808	-0.539231	0.876388	0.795103
Gly-Val	Reversephase_POS	public library	1.95613e+06	2053404	31541	1.96042e+06	56382.2	3.58152e+06	1.04643e+06	937535	2357614	6863.29	70207.6	1.48804e+06	1.52432e+06	1.0782e+06	1.96942e+06	25194.2	8.37036e+06	1.223e+06	1200149	0.943279	0.930736	-0.38611	0.0884967	0.574251	1.10052
Glycyrrhetinic acid	Reversephase_POS	public library	97797.6	22137.8	5325.68	6600.73	5105.27	33766.8	6607.03	9896.88	4.91579e+06	67956.5	83500.6	39128.6	186764	53572.2	64696.6	11763	4764.5	133996	9576.01	0.284382	0.177489	-0.577188	0.508614	0.434592	31.1359
Gly-Leu	Reversephase_POS	public library	13981632	9951530	9967315	14040332	12059586	7640874	5193744	251526	8.08505e+06	732.29	718498	9719495	10618384	15834217	16790874	10336216	7.78329e+06	12676960	15381795	0.832945	0.004329	-0.126005	-2.44386	0.968322	0.304032
Guanine	Reversephase_POS	inhouse library	79105.7	59415.2	70698.9	1.50359e+06	711388	39237.5	131677	1.39721e+06	5249613	4080799	76175.8	69780.7	59627	188831	977405	732.29	1.13103e+06	173826	56416.4	0.621601	0.536797	0.270288	0.700313	1.45946	3.77263
Gulonolactone	Reversephase_NEG	inhouse library	4211989	8.11793e+06	2.65583e+06	1.76691e+06	4429481	9244317	9393838	18000000	7.13768e+06	14400000	9098331	3387627	5.15887e+06	6191367	1.68686e+06	8425415	5.76148e+06	5701927	3.60357e+06	0.523699	0.00865801	-0.317776	1.83958	0.849045	2.64665
Hederagenin	Reversephase_NEG	public library	151127	72993.1	95412.6	7698.84	105664	101461	50251.6	116168	83574.2	44587.2	159620	254041	367216	402465	764333	108602	292642	424076	78051.1	0.018648	0.930736	-1.33285	0.116048	0.257348	1.06966
Hexadecanedioic acid	Reversephase_NEG	inhouse library	820288	399165	674672	443447	686054	351645	397966	707338	1635726	976232	786245	454352	543240	1052186	645294	367047	998804	1.02487e+06	1.05965e+06	0.43512	0.662338	-0.587811	0.506366	0.787219	1.33812
Hexanoylglycine	Reversephase_NEG	inhouse library	51382.8	27021.1	63861.4	18430.4	24271.7	14485.8	24765.5	28063	19091.1	65551.5	47115.3	32276.6	30509.5	53451	19940.6	121538	44493.4	75991.6	31748.8	0.354312	0.930736	-0.456177	-0.178871	0.721914	0.89688
Hippuric acid	Reversephase_NEG	inhouse library	12667.5	17217	158166	54613	732.29	732.29	732.29	732.29	137890	732.29	4494.24	4342.19	8952.93	3724.48	3905.68	732.29	732.29	732.29	732.29	0.0420693	0.150962	1.09206	-0.374323	16.3254	0.497519
Histamine	Reversephase_POS	public library	94257.4	159785	60758.9	79952.9	42150.9	43738	297097	30867.9	58182.9	732.29	82926.9	65778.7	185521	24168.9	74609.8	48013.2	71412.1	9691.55	32733.2	0.284382	0.428571	0.425182	-0.01918	1.36552	0.979513
Histidine conjugated cholic acid	Reversephase_POS	public library	39246.9	27606.5	35023.2	26829.5	91126.1	18517.7	732.29	259796	310678	452291	210714	236318	30813.1	27802.7	60453.7	416366	94886.8	110838	239886	0.0652681	0.428571	-0.922146	1.14956	0.288929	4.74881
Homogenistic acid	Reversephase_NEG	public library	20675.8	33475.9	36136.9	732.29	47886.4	17286.3	14592.2	39263	148766	33340.9	34707	4806.1	15787.4	732.29	38483.8	76538	29794.1	15214.6	11558.1	0.557643	0.930736	0.152541	0.469029	1.15208	1.7275
Homovanillic acid sulfate	Reversephase_NEG	public library	1.27408e+06	245186	96997.9	35154.5	34789	70400.9	77629.6	41509.6	157179	24281.1	129596	78174.6	415498	313150	77244.9	83788.3	22875.7	212446	273868	0.943279	0.662338	0.418736	-0.652123	1.82657	0.247397
Hydroxyphenyllactic acid	Reversephase_NEG	inhouse library	48055.4	111471	170406	99304.1	301039	64096.9	127747	221293	126503	1.63998e+06	432263	171503	62081.2	3.10767e+06	294732	528280	85774.9	488117	1.84813e+06	0.17094	0.329004	-0.723799	0.581371	0.177405	2.98048
Hyodeoxycholic acid	Reversephase_NEG	inhouse library	2769966	1.84905e+06	4172734	1.73079e+06	2.6156e+06	1.26638e+06	1.52381e+06	3.0732e+06	2133178	2.71642e+06	2.37432e+06	3.2863e+06	2.32337e+06	3465950	3.18303e+06	3.30317e+06	4675219	3.69915e+06	4127494	0.127428	0.536797	-1.01201	-0.491386	0.749047	0.83011
Hypoxanthine	Reversephase_POS	inhouse library	15936995	15702353	14489337	24892998	4982993	9276994	24892792	12823989	39997650	3.87638e+06	2.16042e+06	15826642	15252532	2.18539e+06	23199434	13967849	27779162	16176920	8.14707e+06	1	0.536797	-0.0140981	0.0235951	0.992431	1.01998
Indole-3-Acetic acid	Reversephase_POS	inhouse library	11230120	7171403	5279186	4717752	5774471	6223380	4238404	6830542	6736849	9841494	4303406	5336900	10228010	9688520	7949483	5934045	2507056	8094695	5802199	0.621601	0.792208	-0.039088	-0.185626	0.98444	0.930904
Indole-3-aldehyde	Reversephase_POS	inhouse library	102665400	65498100	139390000	106273000	117226900	103102000	67318380	98323070	81445470	122912600	41045090	75965100	93191830	257277600	130524500	99120100	28210950	129971800	158861500	0.943279	0.329004	-0.254619	-0.668451	0.873153	0.806803
Indole-3-ethanol	Reversephase_POS	inhouse library	512158	1232601	4683696	1058723	420169	825568	264523	902929	11963590	1205909	3695023	4669064	5307715	2414797	519674	439861	1207419	437273	3035139	0.621601	0.930736	-0.332189	0.402817	0.701669	1.98734
Indole-3-propionic acid	Reversephase_POS	inhouse library	3456905	2845610	1134560	944673	2427819	5587785	1092643	3192340	19698130	5085747	2560377	1315765	4543112	2668090	1545159	2386152	972626	3678341	1202597	0.832945	0.177489	-0.0970114	0.720044	0.944488	2.86914
Indolelactic acid	Reversephase_POS	inhouse library	317970	288576	635945	665586	393012	144519	136866	421843	1055559	2914358	470065	381063	248574	2917830	509258	477744	276306	1273184	2036604	0.724165	0.930736	-0.649915	0.45351	0.453385	1.8626
Inosine	Reversephase_NEG	inhouse library	4.52873e+06	781265	6.21542e+06	420112	9561181	7125960	6481252	1.29558e+06	14100000	2477079	2.1559e+06	338239	3529511	2.44975e+06	179676	1.54161e+06	8467843	8507828	595596	0.523699	0.536797	0.284543	0.271017	1.34364	1.30331
Isobutyrate (SCFA)	SCFA_NEG	Standard compound	13765703	10520716	17232261	20526607	20385462	9617976	15293616	12183354	14605644	12814696	8511860	20867532	16822127	18816375	31458565	23293077	18112019	16112107	13889387	0.354312	0.125541	-0.62732	-1.12299	0.82756	0.738268
Isobutyryl-L-carnitine	Reversephase_POS	inhouse library	1100096	1306802	1981363	2314428	4263708	1031184	1273754	1947528	1977568	1161352	786487	3580685	1145014	2245069	1848078	191799	577198	2829302	2551803	0.832945	0.125541	0.250107	-0.82951	1.17218	0.621434
Isocaproate (SCFA)	SCFA_NEG	Standard compound	248991	623307	9193	59098	95130	395025	36572	83308	2886434	216957	134395	47678	183772	58969	75354	84641	104258	101837	28531	0.621601	0.662338	0.729159	0.451334	2.41906	3.01939
Isocitric acid	Reversephase_NEG	inhouse library	141606900	311481900	80090820	32484790	51576550	106244600	217168100	89769120	80822540	256155400	283931400	167398000	183952800	128285900	39868140	85115850	61922760	70258570	90282720	0.832945	0.329004	0.234671	0.442069	1.19406	1.39612
Isoleucine	Reversephase_NEG	public library	1426892	999284	1919027	2286956	1505200	1082835	793987	669003	227847	1513306	1412934	1057231	1292830	2473849	1811275	1303907	1084341	1515462	2778623	1	0.0822511	-0.0582691	-1.26915	0.977643	0.583718
Isoquinolone	Reversephase_POS	public library	2.94199e+06	2.38691e+06	2.42284e+06	1.0794e+06	1.7965e+06	2.07484e+06	1.01998e+06	3.02536e+06	10110429	3.6876e+06	105610	708318	2.03788e+06	1603812	857406	1.96109e+06	2.21784e+06	3.37011e+06	1.9416e+06	0.43512	0.792208	0.339175	0.410591	1.1569	1.57011
Isovalerate (SCFA)	SCFA_NEG	Standard compound	7997483	7055707	14414063	24808863	18760766	8277791	12061529	10950076	7300448	11818026	6747605	13823440	8898128	15895944	29617878	15567166	12954718	14180761	12507867	0.943279	0.329004	-0.115338	-0.881468	0.946641	0.65213
Isovalerylglycine	Reversephase_NEG	public library	296929	295376	240263	289619	333242	193176	240566	317160	135166	455202	337094	379661	338467	522150	388032	454945	325664	491625	281247	0.029526	1	-1.40698	-0.117903	0.731879	0.96098
Jasmonic acid	Reversephase_POS	public library	741625	562511	566047	525132	499687	386438	377390	490628	1.66845e+06	438809	600598	269573	575983	339684	497335	489415	400434	649463	643081	0.284382	0.329004	0.714894	0.196627	1.19846	1.14056
Jineol	Reversephase_NEG	public library	1.30114e+06	2.14158e+06	1171984	559649	1.04528e+06	1.62479e+06	694291	1.65138e+06	2.64553e+06	2.29288e+06	1.59831e+06	545963	835764	796848	667518	618683	961230	952520	759656	0.0652681	0.177489	1.20862	0.735201	1.62123	1.4078
Kynurenic acid	Reversephase_POS	Standard compound	573652700	504414100	807548600	633085100	774514800	516900100	605166700	769166000	1013355000	665694800	367781200	366858800	631811100	367384900	347325500	426286500	253279200	667257900	482687200	0.029526	0.930736	1.44684	-0.011274	1.48724	0.996509
L-(+)-Ergothioneine	Reversephase_POS	public library	3969.24	732.29	21863.2	4862.02	732.29	22345.5	10228.6	14046.6	732.29	17969.4	732.29	5048.54	11635.1	52150.4	23807.5	732.29	21465.7	19218.4	32669.5	0.0905023	0.513081	-0.951662	0.471295	0.308614	1.71167
L-(+)-Lactic acid	Reversephase_NEG	inhouse library	1.95396e+06	1.72099e+06	6.31873e+06	3.02747e+06	14300000	2546247	3.53115e+06	5350326	6250966	123000000	27600000	13500000	2390238	56300000	5.53837e+06	6.62763e+06	4523956	7.1528e+06	47900000	0.17094	0.329004	-0.670802	0.580913	0.30371	5.13273
Lagochilin	Reversephase_POS	public library	85307.9	66762.7	42114.8	16919	29457	82750.6	56983	99147.7	95102.4	19175.7	62553.4	55540.5	28141	64509.7	66894.3	42614.7	4593.71	125603	36291.5	0.943279	0.329004	-0.138094	0.669008	0.907375	1.44008
L-Alanine	Reversephase_NEG	inhouse library	140122	130743	241209	247152	258732	171686	156843	145811	25100.8	346177	218360	282778	123958	304656	210813	443109	285581	148827	310712	0.222222	0.792208	-0.625779	-0.271293	0.771753	0.871006
L-Arginine	Reversephase_POS	public library	329055	58400.4	262423	45481.4	1.63106e+06	184963	86738.4	2.37108e+06	32068.8	84532.1	51748.3	208290	660738	6575.34	157477	49515.6	54674.3	192813	73048.6	0.43512	0.662338	0.622062	0.00359054	2.65282	1.00696
L-Carnitine	Reversephase_POS	inhouse library	645344	617979	291583	367752	416451	572754	341117	429672	1.81209e+06	207626	104556	293481	390660	244577	359944	312531	442455	470830	167600	0.222222	0.662338	0.992174	0.210485	1.3954	1.23545
L-Dihydroorotic acid	Reversephase_NEG	inhouse library	148535	177775	53830.4	27860.8	60813.9	340786	326309	169806	732.29	832526	402965	242924	131216	361781	62604.8	619667	316401	41755.7	217150	0.0932401	0.125541	-0.932638	1.08147	0.376275	3.68504
Leucine	Reversephase_NEG	public library	14326207	9958827	19070089	20473598	15230671	11581336	10694281	6731341	2939481	13895077	14244783	11655978	13155340	18743062	16470830	12123845	10889649	13354147	20009560	0.523699	0.0519481	0.316471	-1.23474	1.0867	0.633346
Leucine conjugated chenodeoxycholic acid putative	Reversephase_POS	public library	172950	732.29	195530	4840.75	181741	732.29	48566.9	211866	13786.1	83616.9	52995.6	364253	47471.7	203232	136785	95825.9	91052.2	320889	463186	0.284382	0.854805	-0.721617	-0.44633	0.516209	0.617081
L-Glutamic acid	Reversephase_NEG	inhouse library	12800000	15800000	23000000	27200000	20700000	42800000	30700000	26600000	12100000	26600000	20400000	21200000	15200000	20600000	20500000	23300000	26000000	18300000	20200000	1	0.410248	-0.165456	0.708924	0.963097	1.33333
L-Glutamine	Reversephase_POS	public library	10782.5	50076.1	37609.9	17917.3	5883.41	732.29	35893.6	24625.3	732.29	732.29	5801.35	60193.2	9861.61	44596.6	6719.09	7925.73	4774.11	15751	151549	0.943279	0.117306	-0.295017	-0.707751	0.649138	0.466983
L-Histidine	Reversephase_NEG	inhouse library	501947	1.23548e+06	1.32388e+06	2.3705e+06	955727	886352	1.26683e+06	1.87566e+06	431652	1.25426e+06	1.25953e+06	1.26393e+06	203171	591464	1.04529e+06	1.29867e+06	1.04095e+06	651428	1.81147e+06	0.621601	0.930736	0.467241	-0.180774	1.29264	0.909882
Linoleic acid	Reversephase_POS	public library	282321	317856	269786	76402.3	391517	185629	265762	522446	438500	464661	329330	116157	187264	160003	137444	406659	172969	411173	379944	0.943279	0.329004	0.157834	0.739331	1.08572	1.37427
Linoleyl-carnitine	Reversephase_POS	public library	53634.3	9976.84	71771.6	17616.3	20415.1	732.29	5747.68	6108.98	15421	732.29	32981.8	24853.4	53637.7	15105.4	121733	16584.3	12732	15076.9	732.29	0.621601	0.0546812	0.0563126	-1.11491	1.0653	0.296612
L-Kynurenine	Reversephase_POS	inhouse library	5312573	5239914	9597459	5585771	6982012	5288982	6569941	5360709	2940243	5734946	2555288	5816487	5751004	6386248	5883461	7224906	2569597	5535256	5722583	0.943279	0.329004	0.561325	-0.956678	1.16616	0.724635
L-Ornithine	Reversephase_NEG	inhouse library	1.28138e+06	1.0616e+06	1.10312e+06	1.42628e+06	1.31005e+06	1.84605e+06	971514	1.09467e+06	283658	1.11627e+06	934505	1.74924e+06	1.29631e+06	1.67202e+06	1.48252e+06	1283781	1.50454e+06	1313891	1.44913e+06	0.029526	0.246753	-1.30585	-0.463238	0.841758	0.841994
LPC 16:0	Reversephase_NEG	public library	1.16498e+06	1.15582e+06	4.7029e+06	301730	427639	1.84142e+06	861435	608923	1.39664e+06	1.28468e+06	3.00191e+06	3036621	1775470	1.86839e+06	1.36063e+06	858020	1.53268e+06	1.01502e+06	993779	0.43512	0.428571	-0.00338904	-0.0345358	0.997128	0.966823
LPC 17:0	Reversephase_NEG	public library	36836	8943.13	245491	8470	4206.92	68304.9	9448.19	732.29	53660.4	55881.4	134698	125795	28230.8	76593.3	33787	5720.77	44363.3	34125.8	30653.1	0.523699	0.536797	0.179203	-0.0819965	1.28224	0.884818
LPC O-16:0	Reversephase_NEG	public library	7952.38	18087.7	114778	8521.51	3909.58	68283	23844.7	732.29	14825.6	40727.5	53339.4	162529	141431	46280.6	33004	11311.3	40233.9	23290.1	43474	0.0652681	0.536797	-0.558462	0.0741135	0.488879	1.09708
LPE 14:0	Reversephase_NEG	public library	172771	675932	3.79331e+06	853954	194625	262798	153432	46776.6	1.02129e+06	134357	363036	428243	881850	184244	653380	293311	390852	223691	244686	0.724165	0.246753	0.723425	-0.707818	2.75886	0.2902
LPE 15:0	Reversephase_NEG	public library	1.14743e+06	2955230	16100000	11800000	1.73744e+06	1.09379e+06	1.19914e+06	242099	5.62652e+06	850835	1.8668e+06	3.11856e+06	5001595	1.30723e+06	8801079	1.68941e+06	2.27244e+06	1.11226e+06	1.55843e+06	0.43512	0.125541	0.737104	-0.950772	2.17144	0.268701
LPE 16:0	Reversephase_NEG	public library	1.11415e+06	1.95454e+06	8678127	573296	853193	1.23181e+06	1.02191e+06	390233	3.72766e+06	990870	1.9747e+06	2.33363e+06	2.7967e+06	1.51421e+06	1.4233e+06	1.24291e+06	1.76431e+06	1.01414e+06	1.2683e+06	0.523699	1	0.42402	-0.403737	1.57794	0.590663
LPE 18:0	Reversephase_NEG	public library	636299	304236	3.19237e+06	117183	333507	1.20977e+06	268593	96382.5	675367	733602	1.48444e+06	2.28397e+06	463742	1.79072e+06	880061	490619	1.0162e+06	502003	921412	0.222222	0.792208	-0.125769	-0.16654	0.878428	0.812345
LPE 18:1	Reversephase_NEG	public library	443191	652520	2685399	3155423	433840	463017	343630	155833	694643	366058	1.13147e+06	1.53773e+06	1.07971e+06	1.01669e+06	3.61718e+06	881210	846311	690737	573545	0.523699	0.246753	0.160017	-0.936814	1.15127	0.356681
LPE 18:2	Reversephase_NEG	public library	348842	548565	634458	2310290	267394	223322	342710	158210	519635	143144	444002	380934	779752	223650	2.54311e+06	354407	376128	266527	129962	0.523699	0.0822511	0.217246	-0.821369	1.30088	0.371295
LPE O-16:2	Reversephase_NEG	public library	732.29	8676.38	145666	732.29	732.29	3704.81	5658.71	732.29	732.29	17430.8	12791.7	60775.7	9286.59	10573.3	17306.5	37038.9	16270.7	12896.9	10398.9	0.0905023	0.773938	0.214162	-0.520413	1.43493	0.218531
LPE O-17:1	Reversephase_NEG	public library	4896.29	9447.94	272312	8153.89	3869.87	33712.8	732.29	732.29	30811.6	27570.3	51362.2	143960	22170	34553	33888.2	19639.6	28215	12791.4	41356.7	0.0932401	0.927099	0.20753	-0.403546	1.41986	0.404339
LPE O-18:1	Reversephase_NEG	public library	114273	100313	1.8627e+06	74320.4	121674	258216	64452.3	18311.6	201331	90518.5	574902	1.18499e+06	332247	381895	420573	109842	334315	242507	420424	0.17094	0.792208	0.0453125	-0.423968	1.06142	0.442726
LPE O-18:2	Reversephase_NEG	public library	425837	339955	5.01577e+06	257160	275323	761732	291183	54629.7	482378	687807	1.65514e+06	3218127	945712	855025	648672	750903	845824	595496	909362	0.0932401	0.662338	0.107515	-0.38058	1.15205	0.519063
LPE O-18:3	Reversephase_NEG	public library	33426.3	72747.5	488143	13066.3	25266.5	58265.7	65700.3	732.29	33425.5	35564.2	129409	177652	109661	45197.8	85003.1	145247	62657	60588.5	67617.4	0.284382	1	0.234703	-0.476685	1.34316	0.425587
LPG 12:0	Reversephase_NEG	public library	34215.5	63775.1	732.29	23544	29255.2	26757.2	55679.6	11964.4	126159	268691	101947	732.29	8426.56	11418.6	63075.2	76091.7	51084.9	732.29	4075.86	0.712881	0.246753	0.109909	0.870021	1.12427	3.25144
LPG 14:0	Reversephase_NEG	public library	269300	650337	735375	370549	248458	268355	343832	94899.4	449192	1225178	519216	231214	696165	301609	948969	401198	445233	231652	228589	0.724165	0.930736	0.0720394	0.0797496	1.04414	1.06298
LPG 15:0	Reversephase_NEG	public library	436192	278519	262996	830757	423072	305757	257989	244505	1.98826e+06	1.19058e+06	192297	121802	240893	109667	1.66535e+06	234586	234794	201982	225940	0.029526	0.662338	0.141853	0.401253	1.17642	1.56073
LPG 16:0	Reversephase_NEG	public library	184086	97873.1	37141.3	97366.7	62453.5	119227	74051.3	99415.3	58263.8	129224	68634.2	212329	153237	125697	67524.9	70908.9	105860	16559.6	187998	0.43512	0.792208	-0.32462	-0.0920225	0.815084	0.954952
LPG 16:1	Reversephase_NEG	public library	45494.3	226747	737881	71843.6	45936.9	43723.2	59822.5	19242.4	147627	158975	171751	121419	227665	79682.9	247317	159534	107240	84595.2	52527.7	0.523699	0.536797	0.44985	-0.563144	1.671	0.444144
LPG 17:0	Reversephase_NEG	public library	88248.8	33206.6	53754.3	74580.6	25314.9	372761	537015	21585.2	19776.2	9772.67	519269	249930	27589.3	31454.9	118114	95616.2	183126	51284.5	27180.7	0.523699	1	-0.592511	0.907498	0.561228	4.48368
LPG 18:0	Reversephase_NEG	public library	783756	844310	917289	340161	17053.2	1.24935e+06	2.15473e+06	979750	97504.8	486579	44195.1	419598	1.01454e+06	662517	13862.5	488312	23927.9	1.31061e+06	389697	0.943279	0.536797	0.0871885	0.357418	1.07426	1.43899
LPG 18:1	Reversephase_NEG	public library	132875	399851	471292	68979.5	453951	240099	1.16063e+06	910402	225287	304529	150808	582570	453174	601832	1095801	145805	1.09854e+06	79464.2	106820	0.354312	0.662338	-0.575406	0.51671	0.586723	1.63275
LPG 18:2	Reversephase_NEG	public library	9098.12	15382.8	30252.7	3944.3	5726.77	15989.9	363805	29062.3	732.29	4518.46	13389.3	39280	4401.81	100589	24622.9	732.29	59993.7	5285.36	6823.92	0.724165	0.792208	-0.560339	0.497279	0.426293	5.5314
LPG 4:0	Reversephase_NEG	public library	70483.9	144979	15566.7	72229.4	71128	49956.4	32136.9	33590.2	37230.2	446995	76985.6	17224.6	134187	37971.1	243126	88571.4	52451.8	28949.7	29211.2	0.832945	0.792208	-0.0565018	0.274333	0.948276	1.50667
LPG O-14:1	Reversephase_NEG	public library	105763	526483	919371	732.29	57279.8	148725	155582	31661.3	284035	2052860	161482	150977	571040	117557	113010	222975	80360.2	191736	61629.3	0.724165	0.662338	0.457919	0.216075	1.70637	1.46739
LPG O-16:1	Reversephase_NEG	public library	174360	360329	458421	202862	424608	287248	1.6988e+06	960248	212352	401006	73891.7	616764	110776	560167	747508	238753	1.0392e+06	85984	197566	0.724165	0.792208	-0.408482	0.550338	0.720916	1.86844
LPG O-18:1	Reversephase_NEG	public library	732.29	732.29	58330.5	4743.98	3962.66	11150	30619.3	101887	4145.16	113664	4966.39	4691.94	18575.2	90195.8	19207.7	4239.78	5906	85379	12958.1	0.091845	0.0821386	-0.470731	0.685903	0.454494	3.24118
LPG O-18:2	Reversephase_NEG	public library	94913.6	732.29	216358	26713.9	732.29	210794	40508.1	12074	732.29	732.29	48642.5	4263.6	9629.28	4435.99	5746.93	51558	49386.2	24119.4	13238.6	0.825965	0.925558	0.771631	-0.167394	3.34479	0.769587
LPG O-18:3	Reversephase_NEG	public library	732.29	22307.9	116180	732.29	23485.3	9447.3	27246.7	25254.9	14542.2	42764.9	732.29	102441	4091.57	68287.1	14154.6	732.29	173600	732.29	732.29	1	0.782252	-0.204076	-0.342674	0.716887	0.611795
L-Phenylalanine	Reversephase_NEG	inhouse library	8438412	7.17187e+06	8604980	5391518	1.11667e+06	6707516	4.79035e+06	1.31227e+06	1.42945e+06	7996571	2.28609e+06	5819675	3.47299e+06	9546881	5262958	3.47072e+06	1.47151e+06	3.9402e+06	6096380	0.43512	0.329004	0.437276	-0.635509	1.25783	0.665134
LPI 15:0	Reversephase_NEG	public library	4541.14	16896.1	50605.6	632809	56216	732.29	732.29	732.29	405572	33652.4	4698.18	25387.3	3790.18	732.29	589566	732.29	25803.9	732.29	732.29	0.0878148	0.166994	0.286998	-0.328319	1.8807	0.48848
LPI 16:0	Reversephase_NEG	public library	83468.9	320084	207870	4290.39	181181	16105.2	593182	643589	5408.24	71085.3	5292.65	197527	14208.9	74265.3	56298	202947	149704	5511.23	36692.5	0.354312	0.930736	0.645021	0.236929	1.72967	1.39569
LPI 18:2	Reversephase_NEG	public library	38525.8	25361.2	33250.2	197592	69282.2	26658.5	27517.2	44248.5	120871	48677.9	72350.6	25217.8	165408	44651.8	579897	49730.2	47213.5	28976.1	12645.9	0.943279	0.930736	-0.271187	-0.268886	0.610667	0.779105
LPI 20:4	Reversephase_NEG	public library	4275.96	732.29	10961.4	137960	23562.1	732.29	732.29	732.29	13769.7	4854.72	24304.3	15780.1	732.29	35684	479075	732.29	27990.8	732.29	732.29	0.821302	0.454772	-0.235857	-0.651058	0.505803	0.211867
L-Pipecolic acid	Reversephase_POS	inhouse library	1.05268e+06	978251	1.24881e+06	1.56899e+06	1.62431e+06	751037	1.03273e+06	909774	812979	625459	536601	1396427	1.47778e+06	444704	1.43476e+06	983429	1159138	1.55923e+06	1.22167e+06	0.724165	0.00865801	0.233224	-1.98294	1.07024	0.601029
LPS 14:0	Reversephase_NEG	public library	155715	163359	440424	9405.59	4304.38	45221.3	13749.9	732.29	175325	29075.7	102011	61709.6	275975	33322.2	35446.9	27540.3	59780	53331.4	35104.1	0.832945	0.662338	0.605815	-0.669021	2.12489	0.394585
LPS 15:0	Reversephase_NEG	public library	258374	276848	481907	732.29	11331	48103	6396.74	732.29	469271	29992.3	87637.7	235842	418717	22962.4	68788.3	43227.3	90193	47319.1	44869.1	0.832945	0.583025	0.478078	-0.474451	1.69428	0.519934
LPS 16:0	Reversephase_NEG	public library	241044	296927	597574	732.29	4945.61	64230.7	44894.5	11790.3	455806	76062.7	238028	354229	467909	110990	132611	28312.9	72298.9	30077.7	25692	1	0.930736	0.351817	-0.351678	1.49409	0.65048
LPS 18:1	Reversephase_NEG	public library	19504.8	732.29	327489	558206	40080.6	7393.05	732.29	732.29	36168.1	732.29	58810.3	118253	17704.5	38651.1	978531	5417.7	31728.5	10065.2	36939.4	0.724165	0.190841	0.105193	-0.952178	1.22333	0.0921133
LPS 18:2	Reversephase_NEG	public library	63527.7	39048.3	51580	321978	35926.9	14092.1	3980.44	3707.02	173459	12663.9	14412.6	70736.4	21545.7	23949.4	347736	29673.2	40104.2	15444.7	7360.39	0.222222	0.0519481	0.260106	-0.621563	1.4721	0.361798
LPS 20:4	Reversephase_NEG	public library	69383.1	23225.3	156561	108825	8721	13438.5	732.29	732.29	131532	8117.32	40770.7	117042	84402.2	35977.2	293488	17963.4	52575.1	26189.5	33806.4	0.943279	0.16993	-0.106357	-0.671735	0.887066	0.443858
LPS 22:6	Reversephase_NEG	public library	33827.1	5500.32	107945	97985.6	4179.99	732.29	732.29	732.29	45241.9	11217.2	36159.5	29337.9	20457	51542.7	159689	4525.23	39112	10917.7	50681	0.943279	0.231045	0.0772044	-0.853984	1.08966	0.316764
L-Serine	Reversephase_NEG	inhouse library	732.29	732.29	83482.5	144721	11880.2	20255.7	15516.8	4531.55	732.29	73986	11941.9	37291.3	4314.23	44527.7	39605.8	732.29	69024.5	4967.06	168127	0.825253	1	0.0356625	-0.526702	1.04853	0.438022
L-Tryptophan	Reversephase_POS	inhouse library	2030930000	1679267000	3892301000	3618487000	2638885000	1719067000	1436272000	1052895000	591927000	2548270000	975320900	2486808000	1927955000	3035165000	2738839000	2263606000	627490200	2671348000	3733167000	0.832945	0.030303	0.337069	-1.53687	1.13813	0.500471
L-Tyrosine	Reversephase_POS	inhouse library	165337	204283	108702	201027	307570	221362	246450	288833	72980.1	122665	714489	349731	160028	267388	51796.9	122381	125501	311242	339809	0.832945	0.662338	-0.170666	0.415267	0.913879	1.40739
Lumichrome	Reversephase_POS	inhouse library	101949	93740.8	55881.1	70454.2	83294.9	90884.4	60044.7	79731.8	85056.1	99631.3	87923.4	89398.1	66743.7	113174	110673	143982	71066.6	103294	70825.9	0.284382	0.930736	-0.583	0.162793	0.843146	1.03472
Lysine	Reversephase_POS	public library	11845657	17585034	30342386	33115022	24063368	20595696	25797086	20719120	9593456	17251936	20862974	23688180	10977074	22570224	25855082	24699020	18391624	16678839	30962442	0.724165	0.428571	0.213302	-0.545797	1.07651	0.818148
Lysine conjugated cholic acid	Reversephase_POS	public library	147769	45872.8	203352	131212	394576	170014	85911.8	306723	77890.2	209321	124754	297273	414429	302704	147317	493769	200577	413946	612205	0.0652681	0.930736	-1.12282	-0.186893	0.512261	0.880143
Lysine conjugated deoxycholic acid putative	Reversephase_POS	public library	107654	11925.7	318061	107992	232657	56108.8	110593	255899	17337.4	181748	50690.9	585676	111189	461705	124607	215416	183527	362220	610676	0.0932401	0.792208	-0.926029	-0.380118	0.469023	0.71993
Malic acid	Reversephase_NEG	public library	7738784	10100000	14800000	17800000	7.53514e+06	9246486	8004143	3.97604e+06	13300000	18600000	16300000	13100000	8949051	10500000	11500000	3.56828e+06	10900000	2.96575e+06	19300000	0.943279	0.930736	0.27918	-0.00425451	1.14824	0.997958
Malonic acid	Reversephase_NEG	inhouse library	30484.8	18861.8	29109.4	4703.29	8038.35	35489.4	9847.6	8692.07	50534.7	10238.8	40721.9	19018	54280.2	20000.7	5856.98	10070.7	5771.29	13998.7	5170.12	0.832945	0.329004	0.0923877	0.441874	1.08757	1.42113
Maltol	Reversephase_POS	public library	500857	474504	382312	445592	276594	143179	129458	110821	1.19499e+06	153657	719498	238836	504764	356939	820474	371574	342894	304544	293619	0.523699	0.428571	0.0696032	-0.019739	1.02911	0.982279
Melezitose	Reversephase_NEG	public library	309857	461591	91904.5	57083.6	176966	324893	263310	308630	460682	289171	1.39011e+06	137354	399967	153461	90418.8	159879	189670	225564	71420.6	0.832945	0.246753	0.294573	0.759166	1.22981	2.30605
Methionine	Reversephase_POS	public library	3.20589e+06	3992823	514840	32261844	715672	7347933	4731992	741204	471884	557166	13062263	5702290	3210927	5.34027e+06	27694668	178267	2.27489e+06	7318335	8.12024e+06	0.523699	1	0.0573909	-0.340848	1.088	0.551154
Methyl-3-hydroxybutyric acid	Reversephase_POS	public library	42407.2	52777.4	26265.3	39700.6	14673.8	49952.6	37513.6	13286	58382.1	46055.2	732.29	44472.2	37507.7	13403.8	67083	19524.5	45676.2	34782.9	21613.5	0.943279	1	-0.0193133	-0.0395869	0.990336	0.975983
Methylmalonic acid	Reversephase_NEG	inhouse library	1.34499e+06	851816	63000000	500242	47700000	1.03171e+06	85800000	71400000	88200000	49600000	49200000	52400000	40200000	888991	57600000	47400000	61700000	41800000	53900000	0.354312	0.0822511	-0.852407	1.0117	0.509809	2.53704
Met-Val	Reversephase_POS	public library	258521	181526	68625.2	108976	93826.4	74133.5	115587	9463.22	51534.2	85114.6	303869	124032	246843	176353	116721	181953	115777	146921	68320.2	0.724165	0.428571	-0.0704204	-0.35286	0.967236	0.749267
N1-Acetylspermidine	Reversephase_POS	inhouse library	877542	1.85371e+06	492169	517598	1.87146e+06	760644	1.30663e+06	1481928	608403	1829591	557249	910097	1.72193e+06	1.58253e+06	1.01786e+06	1.61536e+06	644540	2.0194e+06	754599	0.621601	1	-0.256169	-0.0480176	0.874703	0.971709
N-Acetylaspartylglutamic acid	Reversephase_POS	inhouse library	205771	646892	159619	315756	724234	1355943	1002568	756074	948678	187555	876702	241444	342736	512111	771385	890016	941691	732.29	472598	0.43512	0.0519481	-0.338336	1.21493	0.786931	2.08205
N-Acetyl-DL-Glutamic acid	Reversephase_NEG	inhouse library	446216	460087	747270	9173218	118103	204851	6.81339e+06	724952	732.29	734616	499902	9495405	3.09381e+06	693644	10400000	740680	3974000	8023089	5121032	0.0932401	0.930736	-0.730878	-0.194369	0.421549	0.68361
N-Acetyl-DL-Methionine	Reversephase_NEG	inhouse library	20896400	31491860	63051360	46813170	75284890	31215790	37255250	38997450	23409140	69144810	55178800	78189150	39621380	119288800	48714240	93036660	49118250	125668700	69803990	0.0932401	0.792208	-0.967411	-0.234646	0.609617	0.895301
N-Acetyl-DL-Tryptophan	Reversephase_NEG	inhouse library	27376.1	30733.3	13140.8	21471.6	48880.1	9918.11	19988.9	23455.3	31166.7	24466.8	31264.3	61986.9	32290.9	61340.3	60412.1	63310.8	70766.7	86752.7	72440.8	0.003108	0.792208	-2.23956	-0.423861	0.444851	0.825436
N-Acetylgalactosamine	Reversephase_POS	public library	390997	268888	1510184	531687	179503	141201	70267.7	144232	208694	30093.5	31320.4	411306	452023	320312	354947	168661	178333	245664	57112	0.222222	0.00865801	0.822991	-1.18853	2.10661	0.181
N-Acetylglutamine	Reversephase_POS	public library	28150.3	98865.3	73401.5	343224	108452	9173.49	22153.3	48165.2	47858.7	5597.81	732.29	231370	30945.1	112578	265302	4789.76	4667.14	120359	5955.56	0.724165	0.017316	0.278264	-1.18442	1.34458	0.170836
N-Acetyl-L-alanine	Reversephase_NEG	public library	62040.2	118806	113432	187084	49185.1	66538.5	92562.8	41573.8	43312.8	104916	143442	128928	191564	94825.9	111929	82758.6	171948	52998.8	152088	0.621601	0.428571	-0.322094	-0.469593	0.86002	0.77333
N-Acetyl-L-arginine	Reversephase_POS	public library	245502	701427	202506	251773	345126	203574	237449	303769	25335.3	199808	732.29	255970	405257	131391	263817	408856	413030	342971	215313	0.832945	0.0822511	0.280242	-1.05086	1.14673	0.463193
N-Acetyl-L-Asparagine	Reversephase_NEG	inhouse library	33821.8	31009.3	45428.5	185042	51327.6	17030.5	127319	98983.4	4435.65	56144.4	78287.9	87041.8	38771.1	743413	248093	219675	193131	128009	455510	0.029526	0.930736	-0.961166	-0.0917768	0.262393	0.918853
N-Acetyl-L-Aspartic acid	Reversephase_NEG	inhouse library	89643190	144665100	339745100	420860700	120953200	113425800	133004800	86557230	14943140	372287400	166754500	202395500	113621000	197929200	257613500	114872200	287112000	104454400	263066100	0.832945	0.428571	0.266071	-0.515574	1.15854	0.662394
N-Acetyl-L-histidine	Reversephase_POS	public library	173660	248079	212875	446558	414659	376876	304650	395066	485471	677374	38847.4	404726	239489	325802	514252	472987	423486	476647	268053	0.17094	0.536797	-0.77221	0.415503	0.765757	1.26924
N-Acetyl-L-Leucine	Reversephase_NEG	inhouse library	212930	145996	374897	259042	376457	179053	100320	128793	46352	494311	175027	279575	189657	610346	187124	285722	99936.2	464673	347004	0.943279	0.177489	-0.218819	-0.582089	0.889157	0.683949
N-Acetyl-L-Phenylalanine	Reversephase_NEG	inhouse library	129671	349154	179191	79187.1	272583	109604	152831	266788	130792	255082	289127	215798	187034	403145	244085	585952	159843	769521	412087	0.127428	1	-0.858966	-0.0123029	0.542629	0.993793
N-Acetylmuramic acid	Reversephase_NEG	public library	667027	374617	86460.8	162947	10400000	2.90962e+06	98454.5	234802	1534313	691245	6.23728e+06	50457.7	58469.7	293145	109803	732.29	36899	889093	203846	0.127428	0.536797	0.726503	-0.101799	11.3889	0.834379
N-acetylmuramoyl-L-alanine	Reversephase_POS	public library	51425.5	163313	21892	14765.3	183602	84232.9	134014	39702.6	291466	5.57498e+06	5459.1	17711.9	104421	72733.7	23595	574392	90179.7	39994.8	92373.6	0.832945	0.662338	-0.240536	0.513177	0.685439	11.7431
N-Acetylornithine	Reversephase_NEG	public library	52393.8	155673	66539.3	66493.5	155341	76679	132156	181504	147940	319367	40877.7	87057.5	111455	161347	62183.1	158416	133904	101201	106693	0.43512	0.536797	-0.358929	0.574997	0.861263	1.50827
N-Acetylproline	Reversephase_POS	public library	5320.34	5826.43	36719.8	43784.8	253759	6220.73	18808.9	29773.6	149066	41876.5	123987	52671.3	35430.3	23680.5	48650.3	58570.9	68897.9	112974	51164.6	0.284382	0.792208	0.175595	-0.0823752	1.22258	0.892012
N-Acetylputrescine	Reversephase_POS	inhouse library	51466.9	96739.2	20925.1	36089.3	155534	60467.1	105329	125359	209184	154511	732.29	30431.3	56443.1	41916.7	46495.6	219054	41407.3	106409	34993.9	1	0.428571	0.000107835	0.519636	1.0001	1.51438
N-Acetylserine	Reversephase_NEG	public library	285435	403057	615696	525748	719432	451325	511379	586898	102188	1.81469e+06	709821	396574	603983	3.33256e+06	1.1481e+06	316651	485646	741178	2.41453e+06	0.354312	0.930736	-0.703218	0.377769	0.432132	1.36514
N-Acetyltyrosine	Reversephase_POS	public library	9928.86	62390.5	50694.1	91363.3	101723	25582.9	26289.2	34392.9	57570.7	66004.2	732.29	49672.5	29552.1	150599	117450	124159	64912.8	191019	79788.4	0.284382	0.246753	-0.718998	-0.85809	0.626598	0.555131
NAGly 15:0/16:0	Reversephase_NEG	public library	7276.35	240392	3783.73	72983.4	732.29	40159.7	141266	732.29	69120.4	323199	732.29	39060.7	19024	6563.78	732.29	73343.7	732.29	58914	53158.3	0.94133	0.926596	0.474361	0.246525	2.06842	1.47414
N-alpha-Acetyl-L-lysine	Reversephase_POS	public library	883044	889878	1.03521e+06	1.55451e+06	1.96858e+06	1.49792e+06	1.40841e+06	1.23634e+06	1.19226e+06	1.6905e+06	559019	1.32323e+06	1.16511e+06	1.58126e+06	1.5122e+06	1.70546e+06	1.49688e+06	2382043	997406	0.354312	0.930736	-0.53639	-0.0045918	0.83281	0.998287
N-Butyrylglycine	Reversephase_NEG	public library	170825	64278	314504	515014	466117	308467	181278	283578	141596	370039	320880	377739	144907	762239	433443	615355	257294	1.18792e+06	707612	0.222222	0.792208	-0.819466	-0.245774	0.545899	0.874218
N-Fructosyl pyroglutamate	Reversephase_NEG	public library	229964	165360	184263	103223	114043	294731	198462	161635	86669.1	144680	164856	161033	167149	115061	72825.4	50929.8	122633	73826.1	88739	0.127428	1	1.06501	0.232549	1.49609	1.09915
Nicotinamide	Reversephase_POS	inhouse library	36209.2	99580.7	23943.1	62493.6	45666.8	50307.6	32544	55329.6	77218.5	20058.6	69484.3	66564.8	25112	41763.4	82030.2	26518	60452.8	77399.4	37209.9	0.943279	1	0.0535085	-0.0993538	1.02776	0.948582
Nicotinic acid	Reversephase_POS	public library	6549909	4.07739e+06	3.22586e+06	15766229	5.42037e+06	5158819	6.25243e+06	6.69563e+06	11690568	3.36664e+06	3.34408e+06	7686723	6.73186e+06	6366705	6.17211e+06	3.30784e+06	4.16027e+06	6.52744e+06	3787218	0.943279	1	0.398059	-0.206826	1.25309	0.868256
Nicotinic acid N-oxide	Reversephase_POS	public library	42157	564548	5061.73	204393	53527.1	34097.5	1328636	73865.7	1.39498e+06	206448	2.78632e+06	516046	13476	248254	291181	176360	16502.5	391874	80534.5	0.621601	0.177489	-0.198748	0.886028	0.802374	5.58088
N-Methylisoleucine	Reversephase_POS	public library	13284.6	60283.9	46568.3	218465	68867.6	103370	34580.7	64748.3	237609	29413.9	294559	130077	41982.1	81077.8	153818	33577.8	123383	50166.1	40037.5	0.943279	0.536797	-0.00412246	0.424152	0.996685	1.56307
Nordeoxycholic acid	Reversephase_NEG	inhouse library	3384639	5.13851e+06	52540.3	1.47455e+06	11700000	7244184	380355	7143942	7.87605e+06	845976	4.41168e+06	5.50562e+06	7.06549e+06	368800	8907363	2.84929e+06	11000000	5863311	3561467	0.43512	0.792208	-0.311084	0.0700117	0.771262	1.06904
Nutriacholic acid	Reversephase_NEG	inhouse library	895218	605528	579039	228138	1.3649e+06	426863	317070	997303	1.41534e+06	1.25993e+06	731404	597703	773350	457981	908156	938094	1.1189e+06	1.02292e+06	804863	0.523699	0.662338	-0.279878	0.259137	0.887429	1.16802
Octadecanedioic acid	Reversephase_NEG	public library	471594	309813	314135	273002	770646	198756	255405	542624	576753	438186	423520	487106	300964	660516	1.01834e+06	670885	968572	904144	679401	0.0932401	0.930736	-1.13661	-0.112837	0.601538	0.948662
Octopamine	Reversephase_POS	public library	1.42949e+06	3.31459e+06	1.96848e+06	3.54629e+06	3.81362e+06	34108.6	4993.55	3.59182e+06	1.28203e+06	3.23397e+06	18697.9	3016603	1429912	2.46538e+06	3.7283e+06	3.42481e+06	26114	4.70999e+06	11752680	0.832945	0.125541	-0.325148	-0.931739	0.736929	0.483545
Oleyl sarcosine	Reversephase_POS	public library	732.29	732.29	20840.1	21311.4	34320.4	30532.5	15808.3	19319	9965.69	23824.8	46832.2	34669.5	7741.13	151427	21776.7	64195	732.29	67487.1	76590.4	0.0905023	0.521869	-0.873768	0.584652	0.293671	1.56412
Orotic acid	Reversephase_NEG	inhouse library	5654926	6.1491e+06	4.2141e+06	3.25117e+06	5.27099e+06	10600000	8969552	8955104	544760	10300000	6.57954e+06	7.44208e+06	5.72988e+06	7.59647e+06	2.71301e+06	10400000	8443376	3.3241e+06	5840183	0.222222	0.0822511	-0.654055	0.863804	0.762578	1.56032
Palmitoylcarnitine	Reversephase_POS	public library	376856	114368	686911	561865	195129	218168	121640	84175.1	190670	89519.8	943078	578398	661259	377034	2315392	162747	139729	135840	133295	1	0.329004	-0.269602	-0.348719	0.687481	0.709363
Palmitoylethanolamide	Reversephase_POS	inhouse library	1353126	507274	1.01065e+06	1209588	723201	698129	749345	549599	2.0969e+06	628536	1403428	689518	1.74268e+06	1.40695e+06	3.84124e+06	456833	370208	1.03745e+06	988165	0.943279	1	-0.36084	0.108013	0.729718	1.06268
Pectic acid	Reversephase_NEG	inhouse library	710621300	1250458000	678930200	506079600	369978600	889122000	868235400	696814000	1875573000	839606100	1303038000	400926500	680725900	421740700	443787100	356191400	465528500	341224500	537488100	0.127428	0.0822511	1.0432	0.864776	1.5423	1.534
phenyl pyruvic acid	Reversephase_NEG	public library	1.5896e+06	2.93881e+06	6.28836e+06	5.037e+06	7.40411e+06	3.86407e+06	4971346	10100000	7614959	2731223	4309878	5509102	2677655	6.48694e+06	4879265	11200000	4925645	10600000	8483716	0.354312	0.792208	-0.732846	0.334427	0.679529	1.20359
Phenylacetic acid	Reversephase_NEG	public library	45173.2	43245.4	21293.2	14375	732.29	10101.7	35370.4	33959.9	42553.6	28761.7	26373.3	732.29	31430.9	732.29	732.29	732.29	22028.8	732.29	13051	0.123622	0.930736	1.00194	0.274897	2.84601	1.18252
Phenylethanolamine	Reversephase_POS	public library	35898080	48318616	783330	66598476	28257486	43650840	732.29	13500513	41469252	35066892	1.42327e+06	732.29	36223040	46309932	63495172	34269372	40603920	67232180	69314190	0.523699	0.428571	-0.345392	-0.557235	0.805066	0.626017
Phenylpropionylglycine	Reversephase_NEG	inhouse library	9279.36	3791.74	5468.57	732.29	3711.95	732.29	732.29	732.29	732.29	16546.1	3853.6	4121.45	3864.52	14513.4	732.29	12671.9	5045.03	21874.5	9648.89	0.187076	0.388861	-0.703231	-0.125698	0.507427	0.845839
Phosphocholine	Reversephase_NEG	inhouse library	5112.19	8669.25	70490.1	36178.5	35786.5	53775.7	3798.52	27635	32873.9	3900.3	11903.5	40502	125778	100173	78944.4	39018.7	44317	59258.1	27184.1	0.0652681	0.428571	-0.972219	-0.35748	0.48523	0.714125
Phthalic acid	Reversephase_NEG	public library	1.0676e+06	1.1409e+06	1237903	1.31377e+06	1.28582e+06	994792	1.13925e+06	1242739	1713328	1.12826e+06	1.14021e+06	974432	1220673	1.00366e+06	1.20914e+06	792723	966061	945063	922152	0.018648	0.536797	1.45647	0.0789956	1.20409	1.01425
Pimelic acid	Reversephase_NEG	inhouse library	695608	509902	271877	443393	547387	594014	321368	442291	1.44338e+06	396123	361178	168248	439386	240221	238935	341918	270490	418125	270965	0.010878	0.792208	1.51841	0.271654	1.65351	1.20142
Pro-Gly-Pro	Reversephase_POS	public library	101951	89698.9	453336	383537	63622.4	180622	19074.7	44351.7	248084	43999.6	732.29	383204	157528	274241	244538	23269.9	80078.2	128442	224378	0.943279	0.125541	0.186425	-0.818035	1.1529	0.409641
Proline	Reversephase_POS	public library	1326867	1455445	1.56928e+06	2.88301e+06	1.53733e+06	841078	342349	885059	849020	558531	2007178	2.10255e+06	1.54692e+06	2391683	2.33644e+06	1.03049e+06	852559	2.08164e+06	837911	0.943279	0.0519481	0.151601	-1.27182	1.06486	0.520905
Proline betaine	Reversephase_POS	inhouse library	166665	236359	197939	182925	301876	252264	149116	226469	293728	185146	92687.6	152617	218419	162181	159789	168083	207974	342116	174636	0.354312	0.792208	0.295052	-0.242162	1.09548	0.920558
Propionate (SCFA)	SCFA_NEG	Standard compound	394115699	309961920	220896729	155709290	169106894	122320543	102083361	190537733	365512949	200809409	131771566	260375868	286008270	169075384	244786554	163724830	225146554	206100944	166052807	0.724165	0.246753	0.453895	-0.598844	1.16174	0.742148
Protoporphyrin IX	Reversephase_POS	inhouse library	636030	558065	2.28416e+06	5491166	606366	780999	983436	2307880	734564	555597	1.43501e+06	733865	1.48908e+06	778699	2.97651e+06	970313	393848	268065	955154	0.943279	0.930736	0.540371	-0.477094	1.78871	0.591551
Pyridoxine	Reversephase_POS	public library	439045	338794	182475	167453	149719	176093	146679	178591	411516	88481.2	115415	186564	246110	149880	187913	102359	114818	214219	145884	0.354312	0.246753	0.938614	-0.523788	1.51659	0.728499
Pyroglutamic acid	Reversephase_POS	public library	159306	80519.9	223564	411217	113560	85990.4	228113	87202.3	437937	133547	1.49843e+06	121221	162963	37813	95750.5	74989	710460	125071	113148	0.43512	0.662338	0.0852097	0.468574	1.09689	2.08401
Quinoline	Reversephase_POS	inhouse library	12776140	9790139	22853510	19822780	15823420	10390610	8759022	6458453	4602516	13150690	6439512	14240610	10692400	18379190	14933990	13011700	4809921	15166820	21696580	0.621601	0.030303	0.381649	-1.72139	1.14854	0.511937
Riboflavin	Reversephase_POS	inhouse library	1.0525e+06	1.07082e+06	2.58921e+06	2.25489e+06	1.7124e+06	1.16589e+06	1.46953e+06	1.20601e+06	1.75867e+06	2.04713e+06	4602.37	1.26131e+06	1.05883e+06	2.66772e+06	1.9976e+06	2.12828e+06	1.34528e+06	2.17414e+06	2311922	0.724165	0.662338	-0.198546	-0.601949	0.929249	0.734639
Ribose	Reversephase_NEG	public library	228355	361248	412293	330601	273997	260152	394400	563595	1.13784e+06	159615	712185	304859	642315	174247	261170	492221	265085	113332	365624	0.832945	0.428571	-0.0392541	0.735625	0.981495	1.67434
Salicylic acid	Reversephase_NEG	inhouse library	1.05965e+06	1.17991e+06	307145	30219.4	101058	391386	117977	321410	649996	256924	593153	318751	716100	367128	69325.7	258142	130016	280592	110518	0.832945	0.930736	0.644518	-0.342094	1.90386	0.725312
Salsolinol	Reversephase_POS	inhouse library	16757.9	7605.43	6798.25	732.29	11601.3	732.29	6122.47	8632.5	13621.2	15998.3	46420.9	732.29	6509.48	17795.7	7378.7	6139.3	41340.8	30523.3	732.29	1	0.714379	-0.389839	0.471497	0.626102	1.7536
Sebacic Acid	Reversephase_NEG	inhouse library	7.10517e+06	10800000	10400000	8869623	13400000	7.49848e+06	9700534	12300000	16000000	13800000	9199709	4.38018e+06	6500102	6734861	4.78947e+06	10100000	9569433	6543273	5572172	0.018648	0.536797	1.42857	0.418874	1.49327	1.12867
Ser-Met	Reversephase_POS	public library	93613.2	32380	13436.4	15415.9	9591.58	21053.5	98296	163413	4825.46	46916.6	732.29	51107.6	212076	52945.3	732.29	52218.4	732.29	6457.88	8692.43	0.714017	0.792208	-0.236091	0.397011	0.683441	1.69891
Ser-Val	Reversephase_POS	public library	90006.6	175827	732.29	732.29	11000.2	123148	67864	127234	100916	11909.6	42076.5	13834.4	105051	21311.1	41576	4335.31	164833	24024.1	4581.59	0.607914	0.3142	0.11713	0.343107	1.17318	1.41679
Sinapic acid	Reversephase_POS	inhouse library	127191	79674.6	128336	34682.3	23705.4	91246.5	5847.94	15855	159616	48469.4	732.29	15917.1	50896.6	48808.7	26570.4	12117.1	40152.5	39545.4	43158.3	0.222222	0.428571	1.27952	-0.404387	2.27208	0.681267
Spermidine	Reversephase_POS	public library	3.71006e+06	5209080	3.28343e+06	4563903	6366166	6.31738e+06	6418214	6290250	1.80202e+06	5.55082e+06	3.45926e+06	5923156	4.91397e+06	6.17098e+06	3033269	4398533	2.63703e+06	10499463	7.24943e+06	0.724165	0.662338	-0.424245	0.192679	0.82569	1.07489
Sphinganine	Reversephase_POS	public library	616080	136670	3887812	424472	1.35197e+06	854012	529658	137872	251778	791812	1.07091e+06	534680	1.98673e+06	1.20826e+06	2.59596e+06	919930	159154	311382	1.40493e+06	0.832945	0.792208	0.117052	-0.589072	1.12566	0.472189
Stearoylethanolamide	Reversephase_POS	inhouse library	785984	309010	1.13232e+06	2.92502e+06	1.17012e+06	1.07489e+06	1.06673e+06	396290	1.56628e+06	967495	3.14545e+06	535950	1.0885e+06	1.27385e+06	5.50348e+06	539116	227501	648119	706222	0.523699	0.930736	-0.0315494	0.0993666	0.96134	1.08306
Stercobilin	Reversephase_POS	public library	281599	145645	813918	4865948	192731	208151	150567	70534.2	459846	22321.7	60767.4	181213	195407	181253	2.36406e+06	49635.8	53267.2	44014.3	9372.81	0.0932401	0.125541	0.588447	-0.737607	3.27453	0.128599
Suberic acid	Reversephase_NEG	inhouse library	123290000	202480000	371622300	394080300	545984100	222977300	311046500	306239300	405761200	320703000	223594300	87589320	138232300	124635200	181492500	238984800	214527600	233920900	160357500	0.17094	0.930736	1.3149	-0.217287	1.89886	0.911129
Succinic acid	Reversephase_NEG	public library	13600000	9015733	296875	14700000	200309	15500000	129363	265818	30600000	56425.2	126340	18000000	15000000	12300000	18300000	20500000	24100000	19600000	20200000	0.00621601	0.536797	-1.99209	0.0187342	0.408788	1.0287
Taurine	Reversephase_NEG	public library	164858	44118.1	133076	59028.6	49442.8	62451.4	108820	12019.2	9267.73	11143.9	69739.3	304312	157360	193485	104544	113028	93341.8	374793	424224	0.0652681	0.329004	-1.1153	-0.849628	0.408386	0.505785
Taurochenodeoxycholic acid	Reversephase_POS	public library	54878.4	14198.1	64287.7	4147.85	37233.8	27620.7	732.29	45475.4	17107.5	10944.6	32627.7	49162.9	57396.3	47766.8	65195.9	59441.5	7496.13	144350	176571	0.17094	0.428571	-0.809674	-0.547889	0.460326	0.641446
Taurocholic acid	Reversephase_NEG	inhouse library	1.17231e+06	953677	2.65759e+06	990758	1.14224e+06	740929	681403	696982	799535	874804	3.99029e+06	962524	911318	1717339	1.52304e+06	1.84943e+06	654262	1141050	6678174	1	0.0822511	-0.312722	-0.0717949	0.716877	0.937836
Taurodeoxycholic acid	Reversephase_NEG	inhouse library	77091.7	18290.4	123428	8861.78	210398	116678	139981	169645	97337.2	16725.2	91672.6	47838	111781	54878.9	70250.8	400968	72881.4	300576	709596	0.43512	0.662338	-0.636142	0.239984	0.396271	1.20232
Taurolithocholic acid	Reversephase_NEG	inhouse library	26377.7	8705.93	214505	30459.9	122125	82911	35529.6	56960.5	39258.7	732.29	33620.6	175383	44554.8	72250.6	49458.9	191655	79194.9	546757	322547	0.17094	1	-0.65693	-0.579162	0.434253	0.515973
Tauromuricholic acid	Reversephase_NEG	inhouse library	2.86679e+06	1.53402e+06	6348898	2.65733e+06	2.5252e+06	2831869	534702	1.01187e+06	2.79785e+06	2008634	2.85929e+06	8.21524e+06	5323801	5.50274e+06	5468045	10800000	2.87231e+06	11500000	20300000	0.018648	0.428571	-1.1398	-0.747044	0.364258	0.629971
Tauroursodeoxycholic acid	Reversephase_NEG	inhouse library	572814	393211	1.05961e+06	411141	515541	400386	166252	574353	342059	175286	626332	710484	835241	804395	732064	1.21668e+06	442382	1.39809e+06	1.9226e+06	0.0652681	0.329004	-0.937646	-0.82586	0.585927	0.644881
Threonic acid	Reversephase_NEG	inhouse library	104104	260910	75701	92695.3	276557	153546	165976	215271	224311	385634	112279	303339	134224	145922	468142	269849	136397	288170	84159.2	0.222222	0.428571	-0.528767	0.448917	0.70809	1.29328
Threonine	Reversephase_NEG	public library	1.00725e+06	1833795	2.46853e+06	3.21813e+06	2.9045e+06	1.32437e+06	1.66918e+06	2335252	1.2279e+06	2492811	1.73301e+06	2.23484e+06	2.31048e+06	2.24353e+06	3.01119e+06	2.95237e+06	2.35247e+06	2.88783e+06	2.83247e+06	0.832945	0.329004	-0.491018	-0.635141	0.878338	0.785975
Thr-Thr	Reversephase_POS	public library	452195	441851	416372	371952	452733	522517	454784	608695	388847	407739	88896.3	428430	453670	515837	337457	345343	414608	419821	370998	0.523699	0.792208	0.293463	-0.102844	1.03956	0.964621
Thymidine monophosphate	Reversephase_NEG	public library	416413	174335	117845	81088.6	196274	901162	583906	366693	10997.5	732.29	1.37798e+06	7527.99	295434	93922.8	6624.49	271917	54239.3	45009.2	93525.4	0.17094	0.536797	0.688218	0.767355	1.81701	2.73971
Thymine	Reversephase_POS	inhouse library	764681	942064	5858220	996772	2.53607e+06	1.80762e+06	2.50356e+06	1.50785e+06	1.52465e+06	594059	2.65006e+06	614627	1439826	2323712	269736	10080895	1.17799e+06	1.45959e+06	2793167	0.943279	0.930736	-0.0984284	-0.269676	0.880798	0.795037
Tricarballylic acid	Reversephase_NEG	public library	454009	1004604	1.28731e+06	365296	577948	768488	960358	1.94817e+06	2721881	1.4154e+06	1.85684e+06	108352	1.04631e+06	98884.1	59942.4	1.50393e+06	785696	286980	1.24626e+06	0.621601	0.0519481	0.171926	1.34065	1.14919	2.18458
Tryptamine	Reversephase_POS	inhouse library	544994	1605927	2542324	1492117	421296	615984	610976	1779123	12092330	886284	4686926	406282	4519957	947489	787504	1840066	1316192	773810	2915062	0.832945	0.428571	-0.278395	0.569368	0.782642	2.60742
Undecanedioic acid	Reversephase_NEG	inhouse library	1.5413e+06	3842662	2.06506e+06	1.14601e+06	5868081	1.83633e+06	2.65581e+06	3.10253e+06	3.28889e+06	8074065	2.82764e+06	1.28259e+06	1.20727e+06	2502682	1.66027e+06	5331089	2.64461e+06	2.0623e+06	2.21185e+06	0.943279	0.536797	0.312625	0.319087	1.22422	1.25522
Uracil	Reversephase_POS	public library	3.74234e+06	3.42243e+06	5522481	8714502	7113927	4.88501e+06	5.02488e+06	6.55577e+06	9085817	6548602	14839814	5.06305e+06	4.00796e+06	6699651	7.7374e+06	6.90904e+06	6162055	702062	9508674	0.832945	0.428571	-0.0538682	0.610758	0.975106	1.37176
Ureidosuccinic acid	Reversephase_NEG	public library	757623	444819	318032	557201	977119	1.22628e+06	1.01658e+06	949723	28044	1.20488e+06	1071872	1.12983e+06	534411	955337	753253	3.42125e+06	2.01851e+06	383151	1.0022e+06	0.17094	0.125541	-0.760853	0.741357	0.47928	1.49966
Uric acid	Reversephase_NEG	public library	210007	83748.4	267725	363422	145606	230384	105764	31295.5	79799.1	101660	336826	313953	163392	221277	310789	99196.8	183777	355879	211178	0.724165	0.329004	-0.1785	-0.546041	0.921144	0.689493
Uridine	Reversephase_NEG	public library	17975.1	14471.1	2.77735e+06	79224.4	4682578	20611.8	17221.2	1.25754e+06	1.68955e+06	732659	1.53606e+06	9474.61	4156.22	732.29	18983.1	3.6304e+06	1.88896e+06	732.29	3992.91	0.123766	1	0.453678	-0.38308	2.17988	0.578218
Uridine 5'-Monophosphate	Reversephase_NEG	inhouse library	4410.36	10414.1	732.29	29892.5	732.29	7506.39	10002.7	5702.32	23126	24476.9	5688.54	732.29	732.29	732.29	732.29	732.29	732.29	732.29	4563.66	0.0894057	0.410248	1.00343	0.308572	7.62568	1.38047
Ursocholic acid	Reversephase_NEG	inhouse library	2.7868e+06	1.6484e+06	3.49037e+06	1.41789e+06	1.8751e+06	1.08695e+06	1.0248e+06	3289405	1.8281e+06	2.33929e+06	2.46441e+06	4.0112e+06	2.43322e+06	3.98619e+06	2476947	3.2417e+06	4.00322e+06	2.63429e+06	3.68386e+06	0.0652681	0.662338	-1.28749	-0.250041	0.678099	0.893828
Valerate (SCFA)	SCFA_NEG	Standard compound	57869931	54093818	31646191	37754443	37790939	30222346	36126379	50901965	41007706	40855376	32415562	41147614	62013612	47481157	45133501	46795438	44727511	42757896	35580204	0.621601	0.536797	-0.189764	-0.508084	0.959007	0.880385
Valerophenone	Reversephase_POS	public library	161751	34747.1	232366	273062	266180	238812	153753	46278.3	252092	240808	9946.62	208950	153930	215438	61049.3	179014	190299	168289	104360	0.354312	0.536797	0.424668	-0.32467	1.20888	0.810594
Verrucarol	Reversephase_POS	public library	1.49281e+06	158186	1.66843e+06	2.0919e+06	1911249	2.14757e+06	1509321	280704	1.62035e+06	1.92324e+06	113532	1858207	1.1505e+06	1.69824e+06	283528	1.35406e+06	1.65371e+06	1.18864e+06	815548	0.354312	0.930736	0.321595	-0.221885	1.17133	0.864304
Xanthine	Reversephase_NEG	inhouse library	7217249	6355437	25100000	14900000	16200000	541891	12600000	15700000	12000000	16000000	18600000	8654787	8556637	8609866	13900000	19400000	19800000	8789635	16600000	0.832945	0.930736	0.139541	-0.181347	1.07023	0.901044
Xanthosine	Reversephase_NEG	inhouse library	6759632	4.65321e+06	2.67299e+06	9334720	3.57502e+06	6685411	4.00621e+06	822930	3.49964e+06	721819	1.18515e+06	791184	980536	822290	999881	1.3848e+06	711948	709634	614428	0.001554	0.125541	2.58759	-0.940817	6.15749	0.522343
Xanthurenic acid	Reversephase_POS	inhouse library	87122.9	72053.1	36318	30244.3	53269.2	20420.3	10120.9	18938.4	488301	33658.3	101786	41266.7	136301	74447.1	122109	46075.7	61910.5	72784.7	25611.8	0.523699	0.536797	-0.457018	0.367144	0.769004	2.01077

## Sheet: Feces
Processed LC-MS/MS data with statistics generated during the current study
Metabolite	Analytical mode	Matched library	Feces_AP_1	Feces_AP_2	Feces_AP_3	Feces_AP_4	Feces_AP_5	Feces_AP_S9_1	Feces_AP_S9_2	Feces_AP_S9_3	Feces_AP_S9_4	Feces_AP_S9_5	Feces_AP_S9_6	Feces_WP_1	Feces_WP_2	Feces_WP_3	Feces_WP_4	Feces_WP_5	Feces_WP_6	Feces_WP_7	Feces_WP_8	Feces_AP-Feces_WP___u-test	Feces_AS-Feces_AP___u-test	Feces_AP-Feces_WP___hedges_g	Feces_AS-Feces_AP___hedges_g	Feces_AP-Feces_WP___fold_change	Feces_AS-Feces_AP___fold_change
(-)-Matairesinol	Reversephase_NEG	inhouse library	267586	243867	156459	49933.3	77846.7	54565.4	396437	82250	227882	159987	158146	50351.2	37987.6	26254.9	79593.2	151819	73695.4	38266.8	70376.8	0.0652681	0.792208	1.30437	0.169385	2.40961	1.13032
(+)-Costunolide	Reversephase_POS	public library	364845	306040	145061	94540.4	101013	103158	185595	267536	235297	558355	383534	59307.2	142370	99572.8	126586	212611	108094	353529	184707	0.724165	0.329004	0.367558	0.541612	1.25772	1.42814
(1S,2R,5R,6R,10R,13S,15S)-5-[(2R,3E,5R)-5,6-dimethylhept-3-en-2-yl]-6,10-dimethyl-16,17-dioxapentacyclo[13.2.2.0?,?.0?,?.0??,??]nonadec-18-en-13-ol	Reversephase_POS	public library	88080.2	19593.5	74690.1	86157.6	150555	124060	52462.8	47777.3	102710	31777.5	131978	111549	106537	46760.3	189501	49938.4	106493	43463	156555	0.523699	1	-0.319689	-0.0413782	0.826991	0.975888
(1S,4aR,6aS,6bR,10R,11R,12aR,14bS)-1,10,11-trihydroxy-2,2,6a,6b,9,9,12a-heptamethyl-1,3,4,5,6,6a,7,8,8a,10,11,12,13,14b-tetradecahydropicene-4a-carboxylic acid	Reversephase_NEG	public library	59744.3	26445.4	162481	26178.6	8051.12	22561.7	35116.7	65587.1	89441.4	108418	140453	50315.7	62517.6	170752	61881.9	34492.4	83706.4	142583	131301	0.127428	0.428571	-0.608483	0.350022	0.613709	1.35966
(1S,4aR,6aS,6bR,9R,10R,11R,12aR,14bS)-1,10,11-trihydroxy-9-(hydroxymethyl)-2,2,6a,6b,9,12a-hexamethyl-1,3,4,5,6,6a,7,8,8a,10,11,12,13,14b-tetradecahydropicene-4a-carboxylic acid	Reversephase_NEG	public library	82282.1	26114.2	653533	3818.15	82776.8	38101.1	16717	73235.3	66777.9	67002.1	125464	17781.7	35286.2	748077	236525	65329.1	132424	171784	350322	0.43512	0.792208	-0.184002	-0.522934	0.77247	0.380364
(2E,6E,10E)-13-[(2R)-6-hydroxy-2,8-dimethyl-3,4-dihydrochromen-2-yl]-2,6,10-trimethyltrideca-2,6,10-trienoic acid	Reversephase_NEG	public library	64812.2	13176.4	15076.5	9758.46	672.289	672.289	9615.32	91684.7	35693.1	216814	93169.1	672.289	672.289	55312.2	672.289	672.289	672.289	57630.5	672.289	0.176162	0.360216	0.220535	0.794711	1.41561	3.6044
(3R)-3-((3R,5S,7R,9S,10S,12S,13R,14S,17R)-3,7,12-trihydroxy-10,13-dimethylhexadecahydro-1H-cyclopenta[a]phenanthren-17-yl)butanoic acid	Reversephase_POS	public library	1.52793e+06	520008	167476	318502	564880	3.41758e+06	462250	554556	204003	162849	1.36302e+06	1.57305e+06	1.91234e+06	654507	805944	227731	505011	1.57474e+06	293190	0.354312	1	-0.49321	0.374197	0.657003	1.6577
(4R)-4-((3S,5R,9S,10S,13R,14S,17R)-3-hydroxy-10,13-dimethyl-12-oxohexadecahydro-1H-cyclopenta[a]phenanthren-17-yl)pentanoic acid	Reversephase_POS	public library	5728645	1.28846e+06	5407140	7088098	6.23144e+06	6377969	2.89481e+06	3.37177e+06	2.33725e+06	1.61998e+06	6.09643e+06	7482498	4.05859e+06	4274419	5.39613e+06	2.07075e+06	11596342	3800829	6585759	0.943279	0.536797	-0.175114	-0.591916	0.909969	0.734747
(5S)-17-hydroxy-10,13-dimethyltetradecahydro-1H-cyclopenta[a]phenanthren-3(2H)-one	Reversephase_POS	public library	185618	222274	109774	116847	94231.2	129209	88576.8	230218	200559	315272	199591	113200	91588.3	137384	183065	190877	166782	134359	61117.6	0.832945	0.329004	0.207583	0.632318	1.08125	1.3304
(E,6S)-7-hydroxy-2-methyl-6-[(10S,13S,14S,17S)-4,4,10,13,14-pentamethyl-3-oxo-1,2,5,6,7,11,12,15,16,17-decahydrocyclopenta[a]phenanthren-17-yl]hept-2-enoic acid	Reversephase_NEG	public library	1.92328e+06	791760	1071287	247974	1.7293e+06	1.9355e+06	563032	1.65514e+06	734757	1.71314e+06	2545510	460988	2.64599e+06	1.15445e+06	2.14487e+06	733515	951926	4.23719e+06	1.25379e+06	0.523699	0.662338	-0.467581	0.470695	0.678933	1.32253
(R)-4-((3S,5S,7R,8R,9S,10S,13R,14S,17R)-3,7-dihydroxy-10,13-dimethyl-12-oxohexadecahydro-1H-cyclopenta[a]phenanthren-17-yl)pentanoic acid	Reversephase_POS	public library	1127895	1.27601e+06	1.06138e+06	537676	309625	690395	1.27128e+06	600122	413193	536518	1.52714e+06	915207	939093	1.22622e+06	599810	502673	1.11385e+06	656419	614724	0.832945	1	0.117674	-0.0477781	1.05057	0.973633
(R)-4-((8S,9S,10R,13R,14S,17R)-10,13-dimethyl-3-oxo-2,3,8,9,10,11,12,13,14,15,16,17-dodecahydro-1H-cyclopenta[a]phenanthren-17-yl)pentanoic acid	Reversephase_POS	public library	540101	159359	168428	115671	111491	92544.5	90134.2	376486	326006	352823	324743	230822	151075	167740	121368	302613	106854	193348	83626.9	0.943279	0.930736	0.371906	0.242876	1.29072	1.18924
(S)-Abscisic acid	Reversephase_NEG	inhouse library	703316	664667	1.86484e+06	1532000	1.13133e+06	1.00189e+06	1.03144e+06	818649	1363651	682035	874732	386112	393258	807275	1306646	770544	1.76498e+06	482322	2555860	0.621601	0.662338	0.162522	-0.510322	1.11419	0.815843
(Z)-5,8,11-trihydroxyoctadec-9-enoic acid	Reversephase_POS	public library	149463	243409	62424.5	38681.9	59725.9	9916.85	78618.3	93853.3	26584.9	363302	86303.2	21656.6	58773.6	113080	89858.9	170175	77440.5	197254	22454.2	0.832945	0.930736	0.216664	-0.00800777	1.18015	0.99117
1,4a-dimethyl-9-oxo-7-propan-2-yl-3,4,10,10a-tetrahydro-2H-phenanthrene-1-carboxylic acid	Reversephase_POS	public library	231613	94415.5	43531.1	129268	272010	452796	61850.6	1.5196e+06	203941	98868.1	156869	61361.6	95105.8	313731	13679.3	183682	45125.4	354018	104122	0.943279	0.536797	0.0625996	0.56813	1.05339	2.69612
1,4-dihydroxyheptadec-16-en-2-yl acetate	Reversephase_POS	public library	357650	101304	28067.1	34687.3	672.289	672.289	40917.3	92333.6	110851	342265	427915	4402.07	672.289	32859.9	4439.87	48037.4	672.289	35023.7	6659.64	0.269606	0.464192	0.913536	0.364703	6.29531	1.61911
1-[2,4-dihydroxy-3-[(2S,3R,4R,5S,6R)-3,4,5-trihydroxy-6-(hydroxymethyl)oxan-2-yl]phenyl]-2-hydroxy-3-(4-hydroxyphenyl)propan-1-one	Reversephase_NEG	public library	268520	178096	79956.6	55129.6	51637.7	33687	64370.8	158960	201819	365972	225211	59301.2	67118.9	117066	107790	77712.4	67024	94442.1	43445.1	0.724165	0.662338	0.730299	0.403657	1.59859	1.38159
11A-Acetoxyprogesterone	Reversephase_POS	public library	38509.2	144505	672.289	20061.9	53379.6	214482	5102.82	43717.5	30437.1	672.289	32979.1	77462.1	102449	672.289	257941	109969	156657	77945.3	49561.8	0.187076	0.854805	-0.699586	0.0408273	0.494087	1.06105
12-Hydroxystearic acid	Reversephase_NEG	inhouse library	178845	202283	762393	811086	1.13996e+06	677330	535839	223187	675068	227586	401372	328115	325693	224124	250308	383051	554453	251679	641127	0.621601	0.662338	0.830028	-0.466592	1.67356	0.737955
12-Ketochenodeoxycholic acid	Reversephase_NEG	inhouse library	811458	262555	985037	696832	709176	634402	684297	1050467	805112	490299	984774	782877	724708	590684	697513	569357	980202	554208	520348	0.621601	1	0.0714505	0.313038	1.02291	1.11815
16-Hydroxy hexadecanoic acid	Reversephase_NEG	inhouse library	322659	322560	292940	217920	232007	292178	371892	237857	299581	224436	286636	235827	187670	312809	235364	212918	321221	259752	618706	0.724165	1	-0.167036	0.139394	0.931497	1.02814
18-hydroxycortisol	Reversephase_POS	public library	672.289	672.289	41893.4	92455.2	672.289	19577.3	25559.5	4242.08	114813	30634	40864.8	46300.1	36309.1	12253.2	9489.35	16638.7	19008.2	5112.22	4554.48	0.507726	0.407016	0.292302	0.276685	1.45782	1.44031
1-Aminocyclopentane-1,3-dicarboxylic acid	Reversephase_NEG	public library	396065	1.00662e+06	625139	465960	558302	478508	1.0031e+06	442406	385475	620115	349104	272030	451972	85096.7	615645	337527	365497	703879	1361932	0.354312	0.428571	0.234134	-0.243077	1.16448	0.895209
1-Heptadecanoyl-2-hydroxy-sn-glycero-3-phosphocholine	Reversephase_POS	public library	111704	56328.9	59121.7	672.289	5320.9	672.289	672.289	46243	74502.1	140674	302371	50018.2	672.289	75465	37587.5	10234.5	672.289	64714.4	672.289	0.552677	0.782252	0.41873	0.479603	1.55408	2.01995
1-Methyl-6-oxo-1,6-dihydropyridine-3-carboxylic acid	Reversephase_POS	public library	112764	61935.6	63494.1	32080.5	48175.9	27651.9	77344.6	445636	671925	218397	203747	93334	113474	80650.9	30968.2	57363.9	11584.8	101568	35233.2	1	0.125541	-0.0489415	1.0558	0.972038	4.30393
2-(14-methylpentadecanoylamino)-3-phenylpropanoic acid	Reversephase_POS	public library	185609	84872.3	46766.5	17306.5	54352.5	36421.4	25917.4	124706	75661.5	130186	148724	32351.4	43596.3	69327.5	16824.9	59886.9	4575.42	103263	17703.5	0.354312	0.792208	0.678696	0.196794	1.7905	1.16055
2,6-Dihydroxypyridine	Reversephase_POS	public library	104790	1.21566e+06	351402	751840	101697	105843	1.13917e+06	1.55523e+06	1.01797e+06	198124	62627.5	638453	343068	405425	174835	507429	383617	1.76341e+06	169823	0.724165	0.792208	-0.0800296	0.279232	0.921241	1.34598
2,8-Quinolinediol	Reversephase_POS	public library	300614200	107896100	541959800	456198600	689850200	480642100	349760400	104660100	540101200	114309500	413863400	137503000	312588800	47946020	232182200	338382600	352150800	146451000	673098700	0.354312	0.536797	0.634102	-0.384048	1.49731	0.796295
2'-Deoxyguanosine	Reversephase_NEG	inhouse library	2295311	2.3381e+06	19230.7	1.75671e+06	2.36917e+06	998280	2.19165e+06	3.60403e+06	4683.16	2737722	672.289	765919	3774989	6150.13	97675	2.42148e+06	38943.6	2.33719e+06	16881.5	0.621601	0.792208	0.405654	-0.117129	1.48486	0.905339
2'-Deoxyuridine	Reversephase_NEG	inhouse library	38942	41218.7	4126.59	22787.8	34314	20998.4	41940.9	19758	93996.5	5403.98	9885.94	32459.1	45149.3	30986.9	10319.1	112084	29907.3	140225	17714.5	0.724165	0.930736	-0.576657	0.128121	0.54011	1.13153
2-Hydroxy-4-(methylthio)butyric acid	Reversephase_NEG	inhouse library	1.50641e+06	945362	579276	274235	736092	1.07752e+06	722913	1.35526e+06	406689	819723	304327	309823	2.89443e+06	687134	1.69515e+06	775257	988331	679947	543706	0.724165	1	-0.337046	-0.0582833	0.754183	0.966344
2-Hydroxy-4-methylpentanoic acid	Reversephase_NEG	public library	3.01478e+06	6.2761e+06	1.25663e+06	640545	4.03959e+06	16200000	12100000	7.91379e+06	1.32399e+06	4.58919e+06	816158	1891574	17100000	2783772	7186445	7.54801e+06	3.61607e+06	5080396	3024447	0.222222	0.246753	-0.667702	0.781938	0.50516	2.35006
2-Hydroxybutyric acid	Reversephase_NEG	inhouse library	2009487	4.00088e+06	450116	882893	194384	2825425	3.84644e+06	3.83949e+06	1.60179e+06	2.89442e+06	1.04681e+06	1.4499e+06	2.97578e+06	2.74103e+06	581500	959926	1.42248e+06	2.70631e+06	267506	0.621601	0.246753	-0.096564	0.79355	0.920331	1.77488
2-Hydroxyhexadecanoic acid	Reversephase_NEG	inhouse library	442544	409369	315706	333788	314244	346114	1.34221e+06	306537	2235463	459017	1.12632e+06	3.66426e+06	1.0869e+06	657144	500966	403983	362202	245246	1.8074e+06	0.127428	0.177489	-0.732319	0.981585	0.332838	2.66923
2-Hydroxymyristic acid	Reversephase_NEG	inhouse library	32029.9	22558.2	28830.5	42920.9	41367.3	45837.4	42620.3	25005.9	120479	31798.3	72609.1	75451.5	85806.4	19866.9	49786.8	40824.4	37738.9	17681.4	77374.7	0.43512	0.246753	-0.731359	0.774092	0.663314	1.68126
2-Hydroxystearate	Reversephase_NEG	inhouse library	23690.6	16569.7	21196.3	672.289	12789.8	8534.11	286675	672.289	159542	24664.4	35324.2	672571	26559	107533	672.289	672.289	8801.25	672.289	209837	0.766561	0.272229	-0.569864	0.759368	0.116683	5.73301
2-Isopropylmalic acid	Reversephase_NEG	public library	98743.4	1.13892e+06	584614	1.08998e+06	1.11933e+06	1.54944e+06	1395050	400198	638225	333012	88892.9	1.11292e+06	956099	546178	1332348	1.24143e+06	2775449	1.93368e+06	1.07677e+06	0.284382	0.930736	-0.856305	-0.12189	0.587756	0.910479
2-Keto-3-deoxy-D-gluconic acid	Reversephase_NEG	inhouse library	32375200	194807400	455970600	485210700	621517200	440559200	383573700	74924880	148599200	40002940	38386560	216974900	417104500	104891300	424636700	286738000	596698100	153649700	607330000	0.832945	0.246753	0.0308813	-0.749379	1.01987	0.524265
2-Methylbutyrate (SCFA)	SCFA_NEG	Standard compound	2827279	1309980	5884600	6647451	6959733	5146521	7415657	10324052	7359857	9467111	3802257	5088069	11599116	2350084	8497746	6070354	6984641	2494992	6972265	0.354312	0.125541	-0.496043	0.926014	0.755264	1.53467
2-Methylbutyroylcarnitine	Reversephase_POS	inhouse library	8389367	15012920	11652270	10832990	9173276	6985693	7268948	13153880	14990570	7007893	11201350	7520456	8560023	10327550	10082260	9248758	11475030	8751333	9690485	0.354312	0.536797	0.787945	-0.265638	1.16445	0.917294
2-Methylbutyrylglycine	Reversephase_NEG	public library	95775.5	42962.1	39526.3	23852.1	46177.7	54691	67778.2	22194.5	26837.9	128346	38380.8	31351.7	74040.6	82334.5	37916.5	56321.3	48820.4	21988.5	28591.9	0.943279	1	0.0772115	0.178583	1.0417	1.13518
2-Methylcitric acid	Reversephase_NEG	inhouse library	672.289	14719.4	10390.6	44747.3	35024.2	54277.5	15471.6	5482.64	4978.26	672.289	4223.44	8485.27	11824	14281.5	10943.9	22673.5	28899.5	83306.2	6799.11	0.943279	0.583025	-0.0926796	-0.326919	0.902108	0.671899
2-Methylglutaric acid	Reversephase_NEG	public library	466192	351062	183278	300994	333474	270671	313504	341595	1656259	465138	110620	123939	55667.7	27728.8	56020.9	352310	141239	302068	202217	0.0652681	1	1.39107	0.426935	2.07423	1.60947
2-Oxoadipic acid	Reversephase_NEG	inhouse library	11178.4	148468	167746	85145.7	120289	50137.6	19183.4	25655.6	25149.4	9599.25	4226.24	100430	37101.3	12172	136414	88131.9	81132.2	59253.4	188182	0.621601	0.0519481	0.300176	-1.79679	1.21301	0.209498
2-Pentenoic acid, 3-[(acetyloxy)methyl]-5-[(1R,4aR,8aR)-decahydro-5,5,8a-trimethyl-2-methylene-1-naphthalenyl]-, methyl ester, (2Z)-	Reversephase_POS	public library	34305.8	132576	672.289	672.289	42742.1	146703	4116.01	36942	28628.1	15242.8	14965	53152.1	245756	672.289	133599	39307.9	148996	44023.8	85209.4	0.122211	0.927099	-0.677909	-0.0187113	0.449636	0.974069
3-(2-Hydroxyphenyl)propionic acid	Reversephase_NEG	public library	15600000	16400000	7228329	620693	3.64405e+06	5993583	8806490	11900000	6527456	21000000	4897697	1432422	10900000	14100000	5.23382e+06	6112238	3.58065e+06	13600000	2.40865e+06	0.621601	0.792208	0.242891	0.162608	1.21303	1.13285
3,5-Dihydroxyphenylpropionic acid	Reversephase_NEG	public library	169287	71871.9	60108.6	70108	24021.1	44275	81160.4	85513	97481.8	85348.1	95679.9	59495.9	74180.7	33698.8	78199.7	81403.4	48553.3	27713.4	72689	1	0.329004	0.498845	0.0588694	1.32925	1.03157
3-Amino-4-hydroxybenzoic acid	Reversephase_POS	inhouse library	621751	576507	703300	789515	749660	723864	628548	1.13869e+06	913309	657333	820975	584688	562845	583088	893486	742104	835928	494986	532397	0.523699	0.246753	0.245445	0.745715	1.05271	1.18258
3-Dehydrocholic acid	Reversephase_NEG	public library	550682	186416	1397349	170220	207102	192193	198511	387146	186683	182237	2182665	437009	937716	1.49381e+06	375640	277624	606962	258703	269229	0.284382	1	-0.158202	0.0694197	0.863023	1.10461
3-Hydroxy-3-methylglutaric acid	Reversephase_NEG	public library	229692	1.22799e+06	769891	756561	930241	180049	1.24219e+06	628759	707006	657415	507658	781224	406530	361203	959935	967528	1.40913e+06	916972	1.50104e+06	0.43512	0.329004	-0.307582	-0.334087	0.857527	0.835185
3-Hydroxyanthranilic acid	Reversephase_POS	inhouse library	273552	62827.3	88730.3	47532.9	55287.3	59715.3	70840.4	70726.1	162110	371056	192375	58481.1	22261.3	28798.9	36105.3	75807.3	40513.9	51856.4	98094.8	0.17094	0.329004	0.82664	0.408731	2.05062	1.46298
3-Hydroxybenzoic acid	Reversephase_NEG	inhouse library	27192.2	15823.6	20771.6	6900.71	93203.8	19561.5	31397.7	16465	36571.5	30160.7	15508.5	11985.6	21847.5	5578.15	18172.9	23305.7	16368.2	14946	12946.9	0.354312	0.792208	0.746841	-0.298629	2.09528	0.760994
3-Hydroxybenzyl alcohol	Reversephase_NEG	inhouse library	426189	252046	88330.2	160468	43034.8	55043.2	281865	245276	467570	483858	129530	50241.7	41018.4	89010.5	103415	296489	155271	93609.4	138710	0.523699	0.428571	0.60634	0.462324	1.60381	1.42872
3-Hydroxyglutaric acid	Reversephase_NEG	public library	360580	1.30995e+06	1.35346e+06	4558004	3300456	2.3298e+06	4702530	499602	576764	164886	254118	2.149e+06	3.64317e+06	611703	1293354	2.72716e+06	5621436	3394769	7718084	0.43512	0.428571	-0.534099	-0.393178	0.641118	0.653016
3-Hydroxyhexadecanoic acid	Reversephase_NEG	inhouse library	1097220	699663	804812	954051	1.00078e+06	854438	1.7407e+06	912095	4.85123e+06	1.75979e+06	2636190	1.0413e+06	1.56522e+06	733117	551896	656122	578826	422482	1.94097e+06	0.523699	0.125541	-0.0521551	0.997083	0.973366	2.33263
3-Hydroxyhippuric acid	Reversephase_NEG	inhouse library	113385	70918.2	43996.7	54169.3	70329.2	29516.3	70145.6	117195	100880	77921.8	59291	8987.67	112189	27795.8	42372.7	63851.7	56023.7	41162.7	48356.3	0.127428	0.792208	0.657698	0.165632	1.40859	1.07462
3-Hydroxytetradecanoic acid	Reversephase_NEG	inhouse library	124103	178260	198644	170793	204845	151239	271307	241457	246359	247875	213614	133077	338525	179476	177797	127397	162274	239958	316606	0.724165	0.0519481	-0.470727	1.28481	0.837338	1.30407
3-Methoxytyramine	Reversephase_POS	inhouse library	12201.9	20806.6	672.289	672.289	55247.5	9357.28	6557.05	672.289	4802.22	39997.8	11752.8	11445.1	672.289	5620.8	672.289	672.289	672.289	110243	672.289	0.381435	0.782252	0.0442855	-0.285541	1.09712	0.680235
3-Methyl-2-oxovaleric acid	SCFA_NEG	Standard compound	1.47255e+06	857991	1011261	965020	1.31887e+06	1.50918e+06	358918	970391	311304	1.44265e+06	1.08902e+06	420133	1959892	910523	885755	1.02995e+06	827430	1.19218e+06	237406	0.354312	0.930736	0.403527	-0.386402	1.20605	0.841595
3-Methyladenine	Reversephase_POS	inhouse library	556623	355768	486004	292600	458745	480616	341872	138256	185415	294249	175466	276430	836722	181075	1.21005e+06	728637	454976	97166.9	644420	0.832945	0.0822511	-0.376518	-1.23179	0.776522	0.626384
3-Oxindole-3-acetate	Reversephase_NEG	inhouse library	240812200	490829500	222043800	241663300	347044300	145608600	353426700	656248800	401494200	846158600	329421900	211680700	168875800	474952600	359844900	230292400	271069700	473107100	458581800	1	0.329004	-0.172208	0.662981	0.931817	1.47626
4-Imidazoleacrylic acid	Reversephase_POS	inhouse library	5873201	4937478	5524406	8270351	9147470	10323775	5.94829e+06	6.15407e+06	2.6129e+06	4.10372e+06	5.4214e+06	8705317	9797834	6516460	6481207	7597186	8878669	8403397	5.79598e+06	0.284382	0.662338	-0.602124	-0.394382	0.868576	0.853362
4-Methyl-5-thiazoleethanol	Reversephase_POS	public library	133664	17982.3	45686.7	35510.4	52877.3	50334.3	12775	30588.5	82419.1	125163	156868	64152.9	65681.4	4728	20966.5	10160.8	19150.4	15135.3	3877.66	0.17094	0.792208	0.876625	0.342172	2.24256	1.33624
4-Methylcatechol	Reversephase_POS	public library	1.02277e+06	583304	349463	388980	336189	399158	362032	570666	332323	975878	1.2243e+06	480997	468658	584474	405206	435865	350325	648555	240989	0.832945	0.792208	0.38746	0.29246	1.18646	1.20129
4-oxododecanedioic acid	Reversephase_POS	public library	44402.5	98172	28920.2	76304.4	30174.3	14702.3	22751	52792	174959	71033.9	38034.9	13205.9	16444.9	34579.4	29464	37059.9	34036.8	60273.9	14637.7	0.17094	0.792208	1.07313	0.128403	1.85546	1.12203
4-Pyridoxic acid	Reversephase_NEG	public library	1.78963e+06	390030	584783	640011	575840	448194	613675	589139	432514	2.26838e+06	558500	285467	497776	334614	532227	560004	570300	369703	354764	0.018648	0.930736	0.947014	0.0313549	1.81704	1.02807
5-(4-carboxy-3-methylbutyl)-5,6,8a-trimethyl-3-oxo-4a,6,7,8-tetrahydro-4H-naphthalene-1-carboxylic acid CCMSLIB00000847900]	Reversephase_POS	public library	88008.1	186115	70556.8	60651.3	86186.9	68504.8	95347.6	221455	126306	143793	75764.9	73809.4	95823.3	123335	106849	150093	82522.4	149926	136804	0.284382	0.428571	-0.400534	0.398855	0.855595	1.23965
5??Deoxyadenosine	Reversephase_POS	public library	585190	672.289	118054	5086.95	672.289	4598.64	672.289	311859	3.79266e+06	4384769	911850	672.289	2.21317e+06	476025	992855	44075.7	189112	672.289	148868	0.334621	0.231045	-0.541147	0.873423	0.2793	11.0454
5??Methylthioadenosine	Reversephase_POS	public library	294698	32117.1	430996	182905	1.01476e+06	816220	734137	82361.7	505182	60845.2	397502	58372	211772	85463.7	280982	36895.6	25250.3	77708.6	685595	0.284382	0.792208	0.671076	0.109957	2.14	1.1064
5-Aminovaleric acid	Reversephase_POS	inhouse library	1914518000	3049245000	2664801000	2011964000	1956235000	2903016000	2117336000	2314706000	794764500	1460492000	1784421000	3299909000	4823535000	4371842000	2720167000	2676249000	2272414000	3190304000	980509300	0.127428	0.428571	-0.667494	-0.604342	0.762477	0.817379
5-Hydroxyindole-3-acetic acid	Reversephase_POS	inhouse library	18508.5	10715.8	15573	672.289	4710.03	4151.53	5066.15	55574.1	8811.3	51291	59376.2	16334	13773	47526.7	672.289	5429.95	672.289	48086.6	672.289	1	0.428571	-0.368617	0.9052	0.602908	3.06017
5-Methyluridine	Reversephase_NEG	public library	20796.5	163736	507321	315148	319827	279585	97879	77274.7	1.2932e+06	23993	1054879	124021	516098	38895.9	118843	295375	934832	157972	811633	0.943279	1	-0.345547	0.435214	0.708192	1.77542
6-Hydroxynicotinate	Reversephase_POS	public library	90336.3	63733.2	90116.7	1.11957e+06	1.94853e+06	1846953	2634876	227361	465696	41844.4	44998.4	686471	1.25073e+06	33085.2	185017	236939	302145	646115	719378	0.832945	1	0.239984	0.197343	1.30537	1.32379
7,8-Dihydroxy-3-(4-hydroxyphenyl)-4H-chromen-4-one	Reversephase_POS	public library	2.19863e+06	5.30284e+06	770209	401470	253959	196315	496586	811185	565256	1.56219e+06	1122617	130547	282094	1.54012e+06	83013.8	415575	15431	2.75777e+06	90543.7	0.17094	0.792208	0.697829	-0.624385	2.68732	0.443793
7alpha-Hydroxy-3-oxo-4-cholestenoic acid	Reversephase_POS	inhouse library	52401.5	58445.3	91624.6	27753.8	68316	49618.8	94685.5	142304	126887	60897.6	85743.3	71930.2	63198.6	55678.9	87521.1	174211	88247.6	165987	69819.4	0.127428	0.177489	-0.877158	0.988598	0.615078	1.56354
7-ethenyl-1,4a,7-trimethyl-6-oxo-2,3,4,8,8a,9,10,10a-octahydrophenanthrene-1-carboxylic acid	Reversephase_POS	public library	229799	118926	34804.1	77913.2	119259	117448	114804	805826	130657	125265	190433	104508	90597.1	183800	69304.4	128971	53070.5	533158	115126	0.943279	0.329004	-0.308045	0.569909	0.726708	2.13023
7-Hydroxy-1,4a-dimethyl-9-oxo-7-propan-2-yl-2,3,4,4b,5,6,10,10a-octahydrophenanthrene-1-carboxylic acid	Reversephase_NEG	public library	107648	103462	40298.7	41557.7	24209.5	118297	84948.3	422481	140007	195312	89281.7	62876.4	95843.1	258812	59932.2	114092	86010.1	102781	148885	0.17094	0.0519481	-0.868953	1.03402	0.546132	2.75957
7-Ketochenodeoxycholate	Reversephase_NEG	inhouse library	773579	119932	1.54795e+06	541383	479496	303848	559888	513898	164345	203516	819382	532645	490815	1.17816e+06	235814	189970	571967	387767	478713	0.523699	0.662338	0.426157	-0.604079	1.3625	0.617328
7-Ketodeoxycholate	Reversephase_NEG	inhouse library	1.6688e+06	1.74027e+06	4511744	1.40962e+06	1.40069e+06	1.38849e+06	1.87296e+06	1.66683e+06	1.04196e+06	1.47679e+06	4.64828e+06	2.24081e+06	2.33437e+06	6261003	1.41602e+06	1581456	2112648	2.32498e+06	1.12129e+06	0.523699	0.792208	-0.170155	-0.089965	0.885379	0.93927
9-(2,3-dihydroxypropoxy)-9-oxononanoic acid	Reversephase_NEG	public library	87273.1	174522	195085	177056	230835	72272.2	253582	107115	112319	118448	118528	69707.7	73195.7	138277	201486	158154	163423	112879	82747.9	0.0932401	0.329004	0.892875	-0.664286	1.38381	0.753826
9-Hydroxy-10,12-octadecadienoic acid	Reversephase_NEG	public library	4289000	2801220	1.72535e+06	1.45112e+06	1.49408e+06	824871	1.45691e+06	3393250	3.31977e+06	5900765	3.63402e+06	1.09413e+06	1.28891e+06	2.82051e+06	1.68795e+06	3.28757e+06	1.3277e+06	2.17053e+06	838777	0.354312	0.662338	0.495584	0.43014	1.2963	1.31295
9-Hydroxy-7-(2-hydroxypropan-2-yl)-1,4a-dimethyl-2,3,4,9,10,10a-hexahydrophenanthrene-1-carboxylic acid	Reversephase_NEG	public library	57232.8	113599	86602.9	48548.5	107721	313691	123053	649482	246807	106798	85645.7	139944	248762	413376	125414	335284	245987	184641	252501	0.001554	0.0822511	-1.88592	0.979626	0.340163	3.0728
Acetate (SCFA)	SCFA_NEG	Standard compound	363702234	504529138	530698310	637020413	586327121	498586257	629601829	797864916	661835519	755263414	436398713	428647679	626406134	433424127	949151117	705959056	948971903	576010493	904990125	0.222222	0.329004	-0.86859	0.766583	0.752776	1.2011
Acetoin	Reversephase_NEG	inhouse library	179539	642070	19148.3	209535	449508	406154	479733	322610	1.11022e+06	122814	98189.2	267573	410483	238352	33416.4	387088	602270	427830	875094	0.523699	0.792208	-0.392127	0.352209	0.740161	1.41114
Acetylcarnitine	Reversephase_POS	public library	443486	169962	158695	92928.2	79873.4	116630	98195.8	271686	260321	330042	435567	180433	136118	331668	81684	99191.4	80043.2	238136	85908.4	0.943279	0.428571	0.28211	0.4204	1.22602	1.3338
Acetylcholine	Reversephase_POS	public library	383117	655323	703526	1.0776e+06	804035	472426	632482	1.24978e+06	565571	591672	647294	1.03184e+06	743655	554362	669726	878174	428380	706823	810431	0.832945	0.428571	-0.0139967	-0.107748	0.9956	0.956512
Adenine	Reversephase_POS	inhouse library	554986	254336	226579	271641	523037	852178	212851	646928	1.97911e+06	6.85016e+06	769800	397667	766559	2.88973e+06	189530	289946	129191	282163	177104	0.943279	0.0822511	-0.340589	0.743528	0.571845	5.14911
Adenosine	Reversephase_NEG	inhouse library	31236.5	49767.3	18682.7	27632.6	198748	31284.5	184480	312711	1.22864e+06	113281	672.289	45623.5	437254	672.289	63030.4	168497	940789	91629.4	2376385	0.17094	0.329004	-0.643301	0.646609	0.126509	4.78191
Ala-Ile	Reversephase_NEG	public library	248814	969078	1.39111e+06	773758	755927	758160	2.38002e+06	368322	8617.68	175586	909189	545510	1.05923e+06	1480588	1441540	886043	846050	1.08118e+06	967540	0.284382	0.536797	-0.559729	-0.0800031	0.797083	0.926197
Ala-Phe	Reversephase_NEG	public library	268778	193349	474369	263525	285469	283428	781980	95769.8	312645	73254.9	246657	136888	440846	455086	575354	289767	282402	233528	920005	0.43512	0.792208	-0.537944	0.00834448	0.712919	1.00625
Ala-Val	Reversephase_POS	public library	33329.6	216784	42948	459026	168191	257542	969965	200826	257850	87393.8	77497.9	388518	27711	23581	260793	2.47369e+06	480945	233831	112966	0.621601	0.428571	-0.447343	0.415159	0.367924	1.67619
Allocholic acid	Reversephase_NEG	inhouse library	232334	53777.9	60457.6	40013	929774	269596	47917	374291	84555.8	4278.28	103140	409703	318937	50699.4	107678	46514.7	248328	257362	43201.9	0.832945	1	0.28329	-0.384979	1.42076	0.559485
alpha-Glutamyl-Tyrosine	Reversephase_POS	public library	672.289	65791.3	19509.7	112926	164014	417513	227578	19663.5	22940.7	672.289	672.289	77950.5	672.289	10232.1	6041.86	717875	11585.2	82528.8	28067.8	0.660111	1	-0.206442	0.284553	0.621059	1.5822
Alpha-Muricholic acid	Reversephase_NEG	inhouse library	3.82924e+06	1.39679e+06	4.01452e+06	2.52008e+06	3.02431e+06	3.11473e+06	2905751	3.36944e+06	3285503	2.28167e+06	5.34652e+06	3.40619e+06	4.04435e+06	5217540	2.739e+06	2.7262e+06	3.43112e+06	2.6941e+06	3.25937e+06	0.523699	0.792208	-0.480076	0.372441	0.859656	1.14439
Aminoadipate	Reversephase_POS	public library	213264	239370	94495.7	86675.2	114656	179365	131483	132366	211603	208557	162792	153318	425384	180029	221560	147025	153527	264613	68913.9	0.43512	0.662338	-0.507161	0.358952	0.741798	1.14253
Antheraxanthin	Reversephase_POS	public library	1.94874e+06	146050	12637.5	36416.1	5331	672.289	5914.05	365335	276573	1.80636e+06	1.36889e+06	17093.4	672.289	66238.6	672.289	55401.9	672.289	135948	12101.9	0.269606	0.792208	0.71179	0.236142	11.9067	1.48265
Ascorbic acid	Reversephase_NEG	public library	1.58753e+06	2.84523e+06	1.52547e+06	1.74994e+06	1424586	809058	1.58433e+06	1598136	2.01561e+06	1.31767e+06	1.08811e+06	1.02923e+06	1040372	1295626	1505406	1.78797e+06	1.26731e+06	2.44999e+06	1.57499e+06	0.222222	0.329004	0.605614	-0.774599	1.2227	0.767651
Aspartic acid	Reversephase_POS	public library	672.289	44279.1	10400.1	8027.95	14038.4	26956.1	41048.1	672.289	672.289	672.289	672.289	80922.1	68568.9	132655	24753.5	24977.2	15483.3	42393.5	11861.1	0.045066	0.388861	-0.931182	-0.194928	0.308426	0.760951
ASP-PHE	Reversephase_POS	public library	33517.8	133814	41801.7	46729.4	23392.1	43030.5	60908	41487.2	41111.8	69171.6	37584.7	89460.5	101774	123201	92118.8	99335.1	39114.9	107137	38367	0.284382	0.792208	-0.775584	-0.204403	0.647071	0.875228
Azelaic acid	Reversephase_NEG	inhouse library	562751200	1092930000	2240028000	2359955000	2930352000	1256097000	955578400	1097909000	491159100	463400200	356826500	546556800	780237000	857818900	1742272000	1577455000	2082258000	1143806000	996962000	0.222222	0.0822511	0.796855	-1.37519	1.51096	0.419203
Betaine	Reversephase_POS	inhouse library	16293914	34722796	20169864	9295471	9124360	5.89529e+06	11248690	22835394	10514742	6732907	18735136	14822009	22603416	36066644	12431859	17711724	9089027	26152432	6247940	1	0.536797	-0.0202725	-0.557595	0.987908	0.706443
Beta-Muricholic acid	Reversephase_NEG	inhouse library	3.01545e+06	1.14996e+06	1.34384e+06	1.45945e+06	1.69236e+06	1700393	1365820	2.51958e+06	2997257	1.85035e+06	1.84658e+06	2.47398e+06	1.96917e+06	2.13496e+06	1.34639e+06	1.3768e+06	2.05157e+06	1.37396e+06	897926	0.832945	0.246753	0.0439616	0.431147	1.0171	1.18153
Bilirubin	Reversephase_NEG	public library	385612	403298	244023	84092.1	114133	33325.5	50762.6	267480	121266	182402	279026	469140	81483.1	257053	68789.9	156627	73164.4	363130	4789.1	0.354312	0.428571	0.364194	-0.65559	1.33624	0.632374
Biliverdin	Reversephase_POS	public library	466893	255820	226871	67092.8	55548.4	54514.6	106815	430470	330671	192842	315710	639484	116636	100942	72622	171312	66796.1	288942	38324.3	0.832945	0.930736	0.13618	0.141615	1.14749	1.11219
Biotin	Reversephase_POS	inhouse library	132277	53286.2	49672.6	14938.1	61791.1	78744.8	24393.2	70740.3	197467	107656	180101	59214	157918	29062.3	26102.1	51255.2	34224.9	34945.4	28300.8	0.523699	0.177489	0.207832	0.754078	1.18555	1.76062
Butyrate (SCFA)	SCFA_NEG	Standard compound	53187721	80970277	188267794	173130359	251187821	219006898	305930173	349215187	237455088	268032158	142555265	82447004	181166280	67900695	287581574	145864241	325246070	101532685	666125850	0.523699	0.0822511	-0.4646	1.25213	0.643099	1.6987
Butyrylcarnitine	Reversephase_POS	inhouse library	1756467	3095992	2841904	2484232	2588383	2878153	869605	3338170	3694679	1398008	1850725	3348476	3151611	3162510	3094159	3147782	3486591	2893444	3558881	0.00621601	1	-1.7938	-0.216538	0.790419	0.915731
Caproate (SCFA)	SCFA_NEG	Standard compound	202838	202115	440667	735410	540969	310245	411561	517993	430337	711588	224852	525094	658199	479043	861429	701033	885397	436656	879407	0.127428	1	-1.16969	0.0463171	0.625698	1.02363
Cer 18:2;2O/18:0	Reversephase_POS	public library	17297.7	393954	99744.7	4868.49	672.289	672.289	672.289	672.289	672.289	103294	672.289	672.289	672.289	672.289	672.289	672.289	146511	672.289	56453.5	0.130584	0.11121	0.659021	-0.674747	3.99259	0.172069
Chenodeoxycholic acid	Reversephase_NEG	inhouse library	9131360	4755216	11800000	6.46202e+06	8.3443e+06	7.81286e+06	8506717	8667961	7.35366e+06	6502757	10500000	9033018	9232626	9583747	6.65785e+06	5809886	8593153	7331408	8.34211e+06	0.943279	0.930736	0.0123001	0.0557794	1.00317	1.01549
Cholest-4,6-Dien-3-One	Reversephase_POS	public library	126206	5468.46	16041	1.31399e+06	57316.8	8233.36	672.289	12426.8	16562.9	91668.3	71642.9	565901	506816	1.52831e+06	469324	14333.5	24289.9	23056.9	632618	0.43512	0.428571	-0.29474	-0.652216	0.645595	0.110381
Cholic acid	Reversephase_NEG	inhouse library	7.39194e+06	4083885	11100000	2.15481e+06	7.82986e+06	4.13681e+06	5623469	7.43225e+06	3264100	3.74447e+06	13300000	8993485	6.26524e+06	16100000	3446012	2.61936e+06	6.99007e+06	7.74412e+06	1.32955e+06	0.832945	0.930736	-0.037981	-0.0656918	0.973993	0.95978
Cinnamic acid	Reversephase_POS	public library	1.51741e+06	833668	593134	654132	549745	695218	648307	732590	468896	1.35854e+06	1.73151e+06	820204	758368	856194	647403	732518	608195	766036	418263	1	0.792208	0.450717	0.22095	1.18365	1.13206
cis-Caffeic acid	Reversephase_NEG	public library	160933	166344	65905.2	51360.7	55743.8	23764.1	131339	69038.6	219489	123876	127189	56956.5	20393.5	49661.2	50831.9	122944	68727.3	60756	89324.8	0.354312	0.792208	0.764521	0.229094	1.54054	1.15716
Citramalic acid	Reversephase_NEG	public library	67917.6	376438	542947	314854	352636	249354	242800	122187	382434	24694.6	164946	62873.9	392947	658461	285137	468383	857808	375279	912836	0.354312	0.246753	-0.627112	-0.832931	0.659654	0.597464
Citric acid	Reversephase_NEG	inhouse library	252570	5617438	13347110	9487311	8100274	16173080	23350760	1225621	4895101	213423	748178	10725260	13224790	12992840	26989160	13677240	22740240	6062006	21771790	0.045066	0.792208	-1.27014	0.0469221	0.459401	1.05526
Citrulline	Reversephase_POS	public library	1.21819e+06	1.47232e+06	1.92443e+06	2.29911e+06	1.28698e+06	2.17947e+06	1.43497e+06	1.50789e+06	637021	570497	593008	4536182	2.0808e+06	1.57859e+06	1.74134e+06	2.78399e+06	2.96453e+06	654947	1.31756e+06	0.354312	0.329004	-0.527345	-0.767162	0.743102	0.703454
Coprocholic acid	Reversephase_NEG	inhouse library	456597	49393.6	749442	289501	525597	162698	449400	483765	492062	181513	518765	162872	258539	23612.7	199939	355943	219377	317984	508589	0.222222	0.792208	0.753339	-0.140374	1.61851	0.92094
Coproporphyrin I	Reversephase_POS	public library	25978.4	383593	317086	602036	287397	530495	1.20506e+06	209878	1.17121e+06	38629.7	83883	1.56165e+06	650464	269244	702518	722124	1.11322e+06	175162	1.21344e+06	0.0932401	0.792208	-1.12058	0.472692	0.40353	1.67026
Coproporphyrin III	Reversephase_POS	public library	672.289	31144.3	23285.9	43858.2	18919.8	42875.8	64444.9	6876.12	88075.6	672.289	672.289	122844	16996.2	18950.5	40446.7	57634.1	53950.5	672.289	40582.9	0.37912	0.926596	-0.607341	0.319667	0.535703	1.43943
Corticosterone	Reversephase_POS	public library	74604.9	17370.9	3864.55	93808.4	8165.98	9867.32	21737.4	40806.1	61098.5	16963.5	41275.7	54135.7	41064.7	3973.34	46737.3	29551.5	3922.68	8701.15	4383.05	0.724165	0.930736	0.476126	-0.222932	1.64444	0.807779
Corylin	Reversephase_POS	public library	478483	40064.5	22604.6	23445.8	10810.8	16265.1	49668.9	51277.3	50375.4	270688	119608	17976.3	6513.11	45080	6784.26	30805.7	672.289	76521.8	27580.8	0.523699	0.329004	0.663086	-0.132565	4.34405	0.807952
Creatinine	Reversephase_POS	inhouse library	590419	458948	157065	403797	405436	403879	304036	542464	453165	351446	698154	424312	270718	240100	373395	452337	405264	188345	259254	0.354312	0.930736	0.577383	0.340441	1.2339	1.13823
Cuminyl alcohol	Reversephase_NEG	public library	794543	463746	161752	95389.7	116132	131476	227014	876857	575182	1.06122e+06	852124	180088	275394	438366	121990	381570	126729	520977	171935	0.724165	0.125541	0.209167	0.779606	1.17747	1.902
Cytosine	Reversephase_POS	inhouse library	30975.3	568746	162422	565985	571382	348802	1.12994e+06	395466	285066	444658	267318	494190	444479	709408	317099	390563	335486	930287	663961	0.523699	1	-0.62188	0.301126	0.709191	1.25964
Daidzein	Reversephase_POS	inhouse library	1.7604e+06	1.76916e+06	128561	65656.1	101701	199568	492134	248393	90677.6	1.11194e+06	483623	43032.3	54605.4	533494	147793	286917	60498.5	2.82971e+06	78474.1	0.523699	0.930736	0.258207	-0.448639	1.5171	0.572114
Dehydrolithocholic acid	Reversephase_POS	inhouse library	171450	33426.1	121686	92699.8	249513	197548	144947	180170	81574.7	68559.4	60374.3	101488	165603	75927.1	84596.5	184827	213348	118508	124731	1	0.930736	0.00186534	-0.150095	1.00095	0.913576
Deoxycholic acid	Reversephase_NEG	inhouse library	17400000	8621443	21600000	12000000	17800000	15600000	16400000	16300000	14500000	12300000	20500000	17700000	16700000	19100000	12200000	10500000	15600000	13900000	15600000	0.825965	0.930736	0.0778878	0.103269	1.02122	1.029
Deoxycholic acid glycine conjugate	Reversephase_NEG	inhouse library	117075	4095.3	300920	58616	118417	202892	53400	59513.1	672.289	20586.6	129177	84136.8	238010	134152	41718.5	672.289	80085.5	25932.7	42122.8	0.523699	0.662338	0.400841	-0.412625	1.48199	0.648504
D-Glyceric acid	Reversephase_NEG	inhouse library	1.35004e+06	4.79388e+06	1.97185e+06	2406657	1697904	2.2185e+06	2.39546e+06	1740389	1.07517e+06	1.23205e+06	827205	3.59259e+06	2.19208e+06	3.89293e+06	2.29197e+06	3.73179e+06	1824731	2961953	943010	0.621601	0.246753	-0.186272	-0.765992	0.912345	0.647062
Diethyl 2-Methyl-3-Oxosuccinate	Reversephase_NEG	inhouse library	262694	328601	1184802	737456	821135	348132	365726	502910	389899	288113	534352	312539	397663	463041	606732	451142	545651	400372	247516	0.354312	0.536797	0.900327	-0.913092	1.55797	0.607036
Dihydrocaffeic acid	Reversephase_NEG	public library	475566	1.39541e+06	273994	9504.18	28256.9	12699.6	199588	1.29331e+06	118608	1999966	123535	35313.8	143204	261797	67456	43613.9	34823.8	918043	672.289	0.621601	0.930736	0.548303	0.238013	2.32063	1.43082
Diosmin	Reversephase_NEG	inhouse library	218694	168495	60603.2	12789.1	31530.3	22866.8	143968	115430	94845.1	336234	73498.8	44406.9	63994.5	114097	87807.4	94921.2	61488.3	181713	115668	0.621601	0.662338	0.0420376	0.296756	1.03047	1.33243
DL-2-Aminoadipic acid	Reversephase_NEG	inhouse library	154596	136660	172214	210950	227485	181388	44875.3	174185	160734	30589.5	37163	103812	15454.7	32218.2	155939	173628	205765	409826	152810	0.43512	0.246753	0.224276	-1.13608	1.15494	0.581117
DL-Methionine sulfoxide	Reversephase_POS	public library	134772	27778.6	100059	35442.1	49754.6	41416.6	42722.4	43450.3	21752.9	66236.7	75028.8	90291.9	131815	57106.3	139394	49128.2	38981.6	76935.1	22646	0.832945	0.662338	-0.132177	-0.57021	0.917849	0.696287
Dodecanedioic acid	Reversephase_NEG	public library	559318	1.81486e+06	5.5924e+06	3.84104e+06	7423904	7519290	2.13224e+06	1.14953e+06	1.02582e+06	910599	670872	2.27804e+06	7.57512e+06	1.84751e+06	9672065	9175070	4.32469e+06	2.2271e+06	4515675	0.354312	0.536797	-0.413972	-0.545952	0.739402	0.581006
Dopamine	Reversephase_POS	public library	71570.8	9631.43	20642.3	13983.4	19753.2	5616.52	16334	72904.5	93209.5	47014.3	96530.5	672.289	34619	5863.68	15760.3	11231.3	52268.3	672.289	33260.7	0.509485	0.329004	0.340669	0.770132	1.40546	2.0382
D-Pantothenic acid	Reversephase_NEG	inhouse library	7139544	3.35509e+06	4.10862e+06	4766440	6009819	5.61954e+06	4.95627e+06	3.39318e+06	6159212	3.24328e+06	3.17264e+06	6.30029e+06	8387581	1.9113e+06	5801001	2.76365e+06	6119786	2289455	5046473	0.943279	0.536797	0.113222	-0.422975	1.05147	0.871573
Ectoine	Reversephase_POS	public library	477572	568925	145415	226995	238601	195316	539604	417830	410126	632949	147000	277745	313907	637301	424298	480822	360706	372158	222592	0.523699	0.792208	-0.337495	0.289837	0.858388	1.17788
Eicosapentaenoic acid	Reversephase_POS	inhouse library	4207295	1.47245e+06	352665	813935	2317806	1.89438e+06	432188	12354686	3.0313e+06	1.31325e+06	1.97332e+06	590045	638201	2.99486e+06	256814	2.36028e+06	608404	2.77717e+06	395588	0.621601	0.662338	0.360108	0.442116	1.38049	1.90954
Enterodiol	Reversephase_NEG	inhouse library	780448	251496	49941.6	37464.1	10593.6	11656.5	133912	353133	557367	1.15955e+06	482854	35496.4	27469	56523.2	25845.2	61129	34842.2	98146.2	109416	0.621601	0.329004	0.800905	0.55148	4.02772	1.99013
Enterolactone	Reversephase_NEG	inhouse library	379494	15575	121665	52143.4	48948.6	33860.3	69334.7	298876	738487	582625	573007	36706.3	60213.9	15167	38308.2	95190.1	42764.1	83592.8	184035	0.621601	0.177489	0.508507	0.988014	1.77799	3.09713
Ferulic acid	Reversephase_POS	inhouse library	2.53763e+06	2.51604e+06	859679	465212	411708	334902	1.09863e+06	1.08041e+06	1.41219e+06	3.06906e+06	2.23991e+06	506492	449116	821430	446054	1.0456e+06	559212	1828558	487008	0.621601	0.792208	0.726845	0.162252	1.76845	1.13338
Gallic acid	Reversephase_NEG	public library	125677	346031	107734	4573.89	672.289	672.289	392715	94550.8	137368	436959	672.289	672.289	672.289	199352	33643.6	672.289	672.289	179401	16543.3	0.407562	0.782252	0.541382	0.321797	2.16737	1.51496
gamma-Caprolactone	Reversephase_POS	public library	701545	33886.9	570761	413231	414635	746335	409869	221606	433052	705969	46841.3	675234	594014	494262	29318.4	398504	539074	418873	224407	0.943279	0.930736	0.0210797	0.00162994	1.0121	1.00109
gamma-Glutamylleucine	Reversephase_NEG	public library	983930	923164	666199	340009	501672	505281	445250	686818	221401	453808	313983	590556	1.38526e+06	1.07399e+06	466429	563909	450729	1.00587e+06	403911	0.832945	0.177489	-0.166277	-1.02809	0.919757	0.640937
gamma-Glutamylphenylalanine	Reversephase_NEG	inhouse library	286422	308734	325410	190251	253660	290957	246013	256343	116070	241767	179135	297927	706544	524175	280597	236114	285916	384461	275925	0.523699	0.177489	-0.705051	-0.792415	0.72975	0.812451
Genistein	Reversephase_POS	inhouse library	2197937	851052	173560	66544.2	38539.4	53940.5	373659	391941	441882	2464903	1.34785e+06	43639.7	33234.9	514422	32651.6	388498	37567.5	982900	47009.4	0.284382	0.536797	0.608685	0.18082	2.55981	1.27072
Gluconic acid	Reversephase_NEG	inhouse library	38048450	134267100	118926500	110113900	161634600	123136600	275746900	57143100	148396600	38777110	29549730	166049400	105915600	77473380	157147300	222816900	229837200	74749980	349933600	0.354312	0.930736	-0.708944	-0.0056956	0.650892	0.995798
Glucuronic acid	Reversephase_NEG	public library	1.79407e+06	4395713	3378853	3422632	2.4028e+06	1.7881e+06	5.59125e+06	2.35686e+06	8942073	2.28138e+06	1.65808e+06	2844974	1.0469e+06	1.33835e+06	3.01366e+06	4.29457e+06	3537705	1.85871e+06	6.37158e+06	0.832945	0.662338	0.0248601	0.277216	1.01333	1.22438
Glutaric acid	Reversephase_NEG	inhouse library	2.8522e+06	8.18062e+06	71524.3	2153443	2.10972e+06	4.47406e+06	7.664e+06	4.18772e+06	14800000	3.3003e+06	187082	3.72346e+06	3143367	67052.7	147242	4.93497e+06	7283435	4917147	10900000	0.43512	0.246753	-0.360399	0.578179	0.700181	1.87697
Glutaryl-carnitine	Reversephase_POS	public library	672.289	223458	733200	1.73829e+06	1.81968e+06	1.25303e+06	2.52996e+06	179957	550957	30776.8	116392	1.59792e+06	10513.4	1.03287e+06	2.59729e+06	1.01814e+06	2.04051e+06	1.78476e+06	1.14131e+06	0.354312	0.792208	-0.576659	-0.126048	0.643704	0.860237
Glu-Val-Phe	Reversephase_POS	public library	31720.5	17809.3	61871.9	118176	75767.6	155469	69006.6	21557.4	107233	31224.9	17685.9	50815.7	66515.5	37848	46296.8	100426	133031	32500.9	203544	0.523699	0.930736	-0.400966	0.111658	0.728121	1.0976
Glyceraldehyde	Reversephase_NEG	inhouse library	11500000	42700000	6259961	1.75638e+06	13100000	7547986	22400000	17700000	8501787	18100000	4.91605e+06	11300000	7623038	15300000	6.04859e+06	21600000	57500000	24700000	8627116	0.621601	0.792208	-0.225392	-0.142925	0.789176	0.875926
Glycerophosphocholine	Reversephase_POS	public library	44210.5	66183.8	68315.8	63438.3	31450.5	25032.5	87152.8	155658	86096.8	175582	46797.4	96784.9	58261.5	73157.8	120495	135647	20575.9	88688.8	58316.5	0.222222	0.246753	-0.800695	0.83195	0.671482	1.75536
Glycitein	Reversephase_POS	public library	2.6994e+06	608150	210448	37535.5	27223.2	73665.6	519853	537212	471234	3.85523e+06	807348	31842.6	69044.2	917933	9910.68	232935	24087.1	1.45987e+06	19494.4	0.43512	0.428571	0.42603	0.232772	2.07312	1.4571
Glycyl-L-proline	Reversephase_POS	public library	596836	860886	529215	770644	732710	1.00345e+06	693784	581929	519224	548764	572304	720944	919971	1.45358e+06	1.2238e+06	886108	1.00393e+06	1.00586e+06	495833	0.0932401	0.428571	-1.00256	-0.252741	0.724313	0.9358
Gly-Val	Reversephase_POS	public library	45969.4	173988	523818	29418.4	750569	157952	267104	18646.4	26471.6	45263	52207	116216	2.52162e+06	490212	1.05119e+06	672.289	1.24292e+06	528103	452298	0.354312	0.246753	-0.68203	-0.854479	0.380748	0.31044
Glycyrrhetinic acid	Reversephase_POS	public library	706870	1.27707e+06	60581.8	373626	153076	86060	228853	399152	2.98765e+06	2.53232e+06	500994	174811	80229.7	100530	132347	208576	233756	394879	166836	0.43512	0.536797	0.989969	0.549337	2.75742	2.18282
Gly-Leu	Reversephase_POS	public library	9691243	12774404	4675491	4.99565e+06	4531790	6.58874e+06	7137782	7.41884e+06	3.44597e+06	5.36943e+06	9298348	9800639	9234530	15746089	8583680	12168947	6458795	10613499	2.28262e+06	0.43512	1	-0.486792	-0.249999	0.783425	0.892206
Guanine	Reversephase_POS	inhouse library	196986	76417.1	604114	374784	281964	34271	234977	197523	460475	770004	525183	89656.5	147769	260719	408870	60661.1	1.20869e+06	127082	148653	0.523699	0.792208	0.000967029	0.243677	1.00111	1.20711
Gulonolactone	Reversephase_NEG	inhouse library	1.95418e+06	4.35138e+06	8613545	5603455	6.7102e+06	4626392	4.84792e+06	3143657	3.44946e+06	2162254	1.50913e+06	2.35373e+06	5387356	3113171	5.63718e+06	3.7769e+06	6.65043e+06	3.13673e+06	5844002	0.523699	0.177489	0.454072	-1.01827	1.21373	0.604016
Hederagenin	Reversephase_NEG	public library	402502	140725	179977	99493.3	346529	262388	124250	482852	384522	627941	947891	234378	431077	472732	603078	158487	282901	2036521	163563	0.17094	0.177489	-0.581336	0.927808	0.426848	2.01689
Hexadecanedioic acid	Reversephase_NEG	inhouse library	122230	569111	994217	1.17572e+06	963681	990297	812982	231787	483092	119951	171863	614394	511038	348269	1102634	371409	1.5254e+06	586299	2.32488e+06	0.943279	0.246753	-0.241241	-0.695475	0.828775	0.612201
Hexanoylcarnitine	Reversephase_POS	inhouse library	672.289	4041.05	3918.18	672.289	672.289	3872.23	672.289	7819.62	3744.21	672.289	3874	3983.61	4411.08	9337.16	11632.4	8616.08	9720.72	3992.56	672.289	0.0376969	0.773938	-1.31894	0.572339	0.304812	1.72535
Hippuric acid	Reversephase_NEG	inhouse library	58773.7	65223.6	70873.9	4878.42	4801.03	672.289	18102.5	185292	147590	230267	133767	9113.7	143133	1.04498e+06	20411	34991.4	12629	30228.6	8700.84	0.832945	0.246753	-0.395561	0.997917	0.250947	2.91571
Histamine	Reversephase_POS	public library	5075	195843	34860.1	19457.1	672.289	4667.62	321028	22526.9	31550.5	51793.2	33680.2	33922.2	17769.9	374483	672.289	28168.1	672.289	210128	53163.2	0.712881	0.536797	-0.306442	0.229552	0.569491	1.51502
Histidine conjugated cholic acid	Reversephase_POS	public library	41580.9	4261.03	12119.8	6114.68	15759.2	35435.4	3925.87	14382.7	19968.1	672.289	40543.1	53875.1	21318.1	672.289	11872.6	17659.5	35105.9	672.289	672.289	0.94133	1	-0.0928732	0.185368	0.90052	1.19963
Homogenistic acid	Reversephase_NEG	public library	151496	39908.8	31681.2	19067.9	61794.9	27682.3	29297	85951.5	260365	172077	121722	27703.5	35287.5	21310.5	87909.5	173959	83928	21856.7	51815.5	0.943279	0.428571	-0.0387347	0.669558	0.965357	1.91122
Homovanillic acid sulfate	Reversephase_NEG	public library	23431.9	45345.4	73849.6	48566.1	113073	227373	1.50067e+06	45392.7	100070	14966.1	42615.7	79960.2	77252	179331	96755.9	115369	72349.6	258936	196834	0.029526	0.792208	-1.16758	0.548887	0.452109	5.28891
Hydroxyphenyllactic acid	Reversephase_NEG	inhouse library	2.39771e+06	1.94151e+06	666413	153172	741325	992791	797496	2354457	600765	1.67273e+06	528450	368465	4.16029e+06	1.37814e+06	1.71932e+06	1.23126e+06	769989	1.52602e+06	308989	0.832945	1	-0.20857	-0.0246354	0.823575	0.981149
Hyodeoxycholic acid	Reversephase_NEG	inhouse library	1.58095e+06	288051	3.12225e+06	1562624	2.27281e+06	1.8931e+06	1.59175e+06	1.37332e+06	1.33427e+06	571135	2.63456e+06	2.06406e+06	1.78381e+06	1.15603e+06	1.18773e+06	589271	2176391	556968	2918316	0.724165	0.792208	0.215655	-0.211069	1.13594	0.887284
Hypoxanthine	Reversephase_POS	inhouse library	8695169	12517806	10921975	22959426	16992304	14693694	14865207	9610917	15831956	6.10722e+06	7166634	15012060	19819882	7.1362e+06	13168155	10802376	17390088	8377367	17731222	0.943279	0.428571	0.136671	-0.562067	1.05392	0.789277
Indole-3-Acetic acid	Reversephase_POS	inhouse library	4370917	8164485	4015510	2469953	3191838	6074482	4985673	7570219	3644908	11395110	3171055	2805903	5249857	2584506	5956401	4655729	5334192	8707688	3066334	0.621601	0.428571	-0.156175	0.575215	0.92648	1.38215
Indole-3-aldehyde	Reversephase_POS	inhouse library	42222840	13797670	18917160	24171940	19479560	28802440	12507640	21405900	11565340	31100090	26904960	19238140	15524490	14959340	18156560	20171760	21470840	16761950	19899300	0.523699	1	0.736481	-0.158572	1.29799	0.929584
Indole-3-ethanol	Reversephase_POS	inhouse library	620590	620071	480085	244343	174130	249451	267277	243894	2823724	697100	5045010	620405	672.289	81073.4	178663	247567	142034	187041	256840	0.17094	0.428571	1.02483	0.694737	1.99659	3.63312
Indole-3-propionic acid	Reversephase_POS	inhouse library	2208641	3775843	4492412	3966405	6146525	6182655	4527915	4377630	16526040	2328856	1780952	1019931	2346640	3966056	12648940	4756404	10171680	5315118	24364700	0.43512	0.662338	-0.597781	0.404585	0.510048	1.44586
Indolelactic acid	Reversephase_POS	inhouse library	2406561	4119083	812700	300418	1114740	1771469	2257626	1869007	592785	900782	410069	707856	5077104	5368279	2338285	1743953	1467390	4346003	688134	0.43512	0.792208	-0.500536	-0.351663	0.644321	0.742725
Inosine	Reversephase_NEG	inhouse library	13161.5	8569.7	4227.72	35554	287020	203400	143472	117291	2.3643e+06	672.289	1.22073e+06	61604.9	1.59629e+06	334520	15984.2	49000.9	1.70784e+06	15328.1	4707550	0.045066	0.246753	-0.705407	0.784195	0.065698	9.68313
Isobutyrate (SCFA)	SCFA_NEG	Standard compound	4195619	3012933	7308880	8054003	8540039	6187658	7299776	11713171	10610257	14063849	4352608	7336223	15415986	3710985	12241723	7776984	9181226	4510466	7727973	0.354312	0.329004	-0.617932	0.803837	0.733096	1.4525
Isobutyryl-L-carnitine	Reversephase_POS	inhouse library	1125382	2550767	1939757	1800454	2898708	1846498	1297310	1819025	2575420	1094815	1362952	2499870	1758340	2540822	2265768	2403077	2288548	2032265	941404	0.943279	0.428571	-0.0442921	-0.596143	0.986492	0.807558
Isocaproate (SCFA)	SCFA_NEG	Standard compound	16379	86839	186789	102491	401998	343933	681583	216199	562422	192711	316519	5852	92714	22626	539188	168429	185526	94565	661063	0.943279	0.0519481	-0.270526	1.17523	0.718203	2.42645
Isocitric acid	Reversephase_NEG	inhouse library	4534221	30009650	26216930	36570410	26497250	57336640	101134500	7819094	20536600	3016497	2765968	48242880	50557850	37317020	54377790	51183380	73175490	27426180	79774760	0.00621601	0.662338	-1.68125	0.219364	0.46943	1.29621
Isoleucine	Reversephase_NEG	public library	925904	713904	781859	529558	597025	765883	833663	540229	569703	301004	632619	866752	1435413	1488114	797451	732133	571477	946299	238350	0.354312	0.536797	-0.470352	-0.537043	0.802319	0.85561
Isoquinolone	Reversephase_POS	public library	9282954	8830370	3.65019e+06	3299268	3.74822e+06	2370603	5.1297e+06	8680868	7875146	17743036	8728199	3.97462e+06	3.52292e+06	8444796	3.75861e+06	4068402	3.34175e+06	8.07689e+06	4.63015e+06	1	0.792208	0.297526	0.557428	1.1577	1.46147
Isovalerate (SCFA)	SCFA_NEG	Standard compound	4430033	2905993	6563156	8338405	7060939	6280666	7595383	12104088	9824836	11325585	3964338	6239314	14529076	3121236	9869909	7389454	7113249	3418619	6547853	0.621601	0.246753	-0.413696	0.884171	0.805061	1.45328
Isovalerylglycine	Reversephase_NEG	public library	290578	133089	153525	117229	141700	151118	197038	153717	89980.6	327737	219493	152468	605585	597968	146871	142603	266350	296720	106149	0.284382	0.428571	-0.677011	0.270964	0.577952	1.13529
Isovaleryl-L-carnitine	Reversephase_POS	inhouse library	17495.6	14930.7	4597.97	50616.5	17995.2	17484.1	4839.41	21861.5	9541.61	25558.7	32583.3	19370	7395.11	36244	17917.6	21675.5	19747.8	51592.1	672.289	0.523699	0.930736	-0.0395421	-0.163634	0.967948	0.882501
Jasmonic acid	Reversephase_POS	public library	3926345	1.82529e+06	915694	551915	636392	507227	846592	2.21574e+06	1.55481e+06	3611960	2.18712e+06	736300	1110686	1.64276e+06	627035	1.21524e+06	564450	1.33322e+06	1.14701e+06	0.943279	0.792208	0.540773	0.181583	1.50048	1.15877
Jineol	Reversephase_NEG	public library	7539163	1412545	4531177	2325093	3.68467e+06	2.35605e+06	2.91863e+06	2.03851e+06	7785049	3.15101e+06	7282042	1.04711e+06	3752326	875236	1735202	2.23937e+06	2.04289e+06	1.46308e+06	4958878	0.222222	0.930736	0.837868	0.13132	1.72177	1.09149
Kynurenic acid	Reversephase_POS	Standard compound	1037382000	1167507000	1103184000	1320060000	1034808000	1016222000	1027448000	1587494000	1096547000	1022102000	1051846000	854540900	647433200	958774700	1071770000	1306293000	955658200	947286000	767338300	0.045066	0.329004	1.0405	0.00505406	1.20663	1.0009
L-(+)-Ergothioneine	Reversephase_POS	public library	76092	23328.2	51100.2	4838.53	48493.2	9609.46	23187.2	124105	9232.24	30473.7	25835.3	25019.1	50560.5	92473.4	30576.1	28283	13930.5	42407.6	5069.66	0.832945	0.662338	0.162112	-0.0907745	1.13126	0.909333
L-(+)-Lactic acid	Reversephase_NEG	inhouse library	21700000	36100000	6.26291e+06	4.70664e+06	15700000	10000000	41000000	51200000	10600000	29600000	5103721	4.15415e+06	3328540	17200000	3.65959e+06	38400000	16100000	47200000	5.31846e+06	0.724165	0.536797	-0.00155685	0.426509	0.998453	1.4552
Lagochilin	Reversephase_POS	public library	103530	138949	116677	99213.4	66011.1	131253	132188	200081	171810	27384.6	109949	100519	75994.9	177721	93266.7	106378	102572	158190	134655	0.724165	0.329004	-0.399141	0.458626	0.883822	1.2279
L-Alanine	Reversephase_NEG	inhouse library	43753.5	31232.2	32642.8	16870.4	43049.8	58921.4	28852.5	170685	5947.69	53791.3	25769.1	61771.7	133902	27326.2	27202.6	23613.4	35290.3	35602.6	27889.2	1	0.792208	-0.399003	0.489799	0.719484	1.71078
L-Arginine	Reversephase_POS	public library	302043	254875	3.86375e+06	2.66522e+06	3872251	1.78852e+06	4267531	106727	248953	500273	413816	1.41399e+06	1314962	2193327	3.87326e+06	2576130	2.81958e+06	1.7914e+06	4.48952e+06	0.724165	0.536797	-0.240191	-0.520862	0.856432	0.557107
Lauroyl-L-Carnitine	Reversephase_POS	inhouse library	43730.6	672.289	28294.3	3710.69	672.289	672.289	4152.1	10184.5	110388	47300.3	144459	51245.2	4361.43	38820.3	3901.3	672.289	672.289	14648.3	672.289	0.939984	0.231045	0.0491928	0.722833	1.07248	3.42885
L-Carnitine	Reversephase_POS	inhouse library	1.20678e+06	1946160	722192	679006	1.44676e+06	1.21277e+06	1.23346e+06	1.71577e+06	2514003	1.34033e+06	1.26595e+06	357679	604340	1.58139e+06	1.24074e+06	1.09706e+06	1203675	1.51724e+06	1.03431e+06	0.724165	0.329004	0.242691	0.612511	1.11174	1.28901
L-Carnosine	Reversephase_NEG	inhouse library	3793.19	672.289	38394.9	37087.6	35836.8	39876.5	33778.2	5331.17	672.289	672.289	672.289	672.289	30938.9	7496.28	35787.7	22842.1	27582.4	18587.1	58962.3	0.76939	0.454772	-0.111336	-0.473057	0.913179	0.582998
Leucine	Reversephase_NEG	public library	7994833	6243389	7343220	6751675	5572077	6140545	5926417	4730267	4702137	2540083	5602780	7820358	11980805	11513864	7861989	6958569	6205593	7803617	3175026	0.43512	0.030303	-0.454109	-1.44221	0.856735	0.728557
Leucine conjugated chenodeoxycholic acid putative	Reversephase_POS	public library	231158	10962.4	370056	102363	309823	90623.3	97790.3	152056	55209.5	67264.2	273233	277322	113610	218397	93514.7	30980.2	238774	55094.7	93077.1	0.43512	0.329004	0.523007	-0.65094	1.46237	0.59889
L-Glutamic acid	Reversephase_NEG	inhouse library	10400000	8.0755e+06	20300000	27400000	23700000	22400000	21500000	10300000	13300000	5538584	7348451	15900000	23500000	9941401	17200000	12500000	19300000	10200000	24600000	0.724165	0.329004	0.183069	-0.541755	1.08006	0.745355
L-Histidine	Reversephase_NEG	inhouse library	797634	750670	754599	612589	707772	783057	788681	704128	184657	405043	831117	704528	1.13027e+06	1.3389e+06	619765	523366	566559	582928	535998	0.284382	0.930736	-0.0952966	-0.494755	0.96583	0.85022
Linoleic acid	Reversephase_POS	public library	266542	266162	768911	844619	874220	651265	608179	364009	476298	173750	305570	227983	225948	221878	623734	401708	761133	285762	1.09148e+06	0.354312	0.428571	0.365459	-0.641836	1.25865	0.711557
Linoleyl-carnitine	Reversephase_POS	public library	965597	574867	385191	81017.5	149576	40731.1	54094.8	342066	1.11298e+06	536549	3.75719e+06	461784	183363	374894	127013	184676	90675	428008	31768.5	0.43512	1	0.723959	0.457545	1.83298	2.25841
L-Kynurenine	Reversephase_POS	inhouse library	3609688	6439441	5848404	5413795	6289003	6441815	6090521	6588694	3905742	3417662	2731313	5225686	4948110	5062773	5713199	6322308	6367095	6231848	2789019	0.621601	0.930736	0.149861	-0.405951	1.03517	0.8809
L-Ornithine	Reversephase_NEG	inhouse library	2.80721e+06	678823	1.36299e+06	1367241	1.10111e+06	1.4162e+06	439779	1.17042e+06	193758	617105	1160474	975513	1.37893e+06	993790	1.12758e+06	1.04861e+06	1.42039e+06	456303	672039	0.354312	0.246753	0.769979	-0.893897	1.45021	0.569164
LPC 16:0	Reversephase_NEG	public library	6669007	6.19797e+06	4328088	1.61123e+06	2.00816e+06	1.60521e+06	3.5248e+06	5934210	6.87734e+06	8572697	7222129	4.06555e+06	3.46672e+06	6628530	2727826	4809952	2.13223e+06	6.49086e+06	2.48857e+06	0.943279	0.428571	0.0289978	0.539542	1.01502	1.35068
LPC 17:0	Reversephase_NEG	public library	321629	224841	226653	47199.7	65150.1	52172	82702.7	217590	259594	395123	497246	247668	119094	284801	61724.3	173746	45813.5	236246	69716.1	0.943279	0.536797	0.200973	0.445602	1.14364	1.41584
LPC O-16:0	Reversephase_NEG	public library	37994.7	332401	51432.1	4156.49	23227.2	36664.5	15941	32936.6	61518.3	71924.5	54172.2	98480.4	106709	92579.5	35627.1	39764.9	24039.3	126380	28244	0.523699	0.792208	0.218782	-0.43828	1.30248	0.506735
LPC O-17:0	Reversephase_POS	public library	385096	386408	53332.8	15318.4	10064.5	672.289	127950	187616	398481	933572	193025	14406.5	672.289	171285	672.289	7225.44	4871.4	214538	17798.1	0.123766	0.536797	0.78375	0.445346	3.15283	1.80474
LPE 14:0	Reversephase_NEG	public library	1.20485e+06	1.21027e+06	679121	383187	317961	872341	329053	178493	1077442	416540	1.13357e+06	808693	1.54245e+06	573546	777904	469280	464759	265432	846486	1	0.662338	0.0930488	-0.198419	1.05638	0.87989
LPE 15:0	Reversephase_NEG	public library	9111402	7914626	3.50568e+06	3.02717e+06	3.0965e+06	4827285	1775348	2.16816e+06	7.49738e+06	3948078	7.95149e+06	4735533	8630413	2.4737e+06	6.88974e+06	2.99483e+06	3058612	1508943	4.23151e+06	0.43512	0.792208	0.362751	-0.210858	1.23536	0.880615
LPE 16:0	Reversephase_NEG	public library	7622827	6.85783e+06	2.74482e+06	1.18509e+06	2.04386e+06	2.67828e+06	2.39206e+06	3066336	5444611	5.36588e+06	5.26853e+06	3.39603e+06	5384757	4493288	2137253	3243747	2147557	3.65078e+06	3.0606e+06	0.832945	0.930736	0.306361	-0.0223787	1.18947	0.986571
LPE 17:1	Reversephase_NEG	public library	37488.6	221009	23054.4	61832	672.289	9081.76	89898.7	36261.2	4147.85	48467.3	10778.7	16772.8	29313.6	71626.4	114547	36430.1	9140.32	34741.2	131353	1	0.662338	0.192541	-0.513909	1.24005	0.481111
LPE 18:0	Reversephase_NEG	public library	3.99203e+06	2.98696e+06	1.92506e+06	357050	835984	559645	881814	3.063e+06	1.09642e+06	3.47077e+06	3164977	2.44392e+06	1.33408e+06	3.66869e+06	608051	1.31991e+06	335330	2.87201e+06	562973	0.621601	0.792208	0.263563	0.0130213	1.22901	1.00991
LPE 18:1	Reversephase_NEG	public library	2.90524e+06	2761979	1.25709e+06	778547	808883	855916	1.08732e+06	1.69586e+06	1.82824e+06	3.08769e+06	2.6097e+06	1.21893e+06	2.40492e+06	2.02318e+06	1.51089e+06	1.83567e+06	498898	1.83927e+06	1.28613e+06	1	0.662338	0.147813	0.152486	1.07932	1.09307
LPE 18:2	Reversephase_NEG	public library	4159514	3587901	843272	873952	679255	628156	1.50966e+06	2.20051e+06	2.3666e+06	3.98162e+06	2.56795e+06	976303	1.34456e+06	2.27284e+06	2.29178e+06	2.46984e+06	731761	2248147	1.19136e+06	0.832945	0.930736	0.269683	0.117169	1.19988	1.08887
LPE O-14:1	Reversephase_NEG	public library	22870.3	70615.7	31792.3	672.289	3951.92	672.289	4505.03	20793	17905	53455.1	92862.2	51529.9	41561.6	21164.3	15650.8	21692	672.289	36663.3	11145.2	1	1	0.0416352	0.161883	1.03881	1.2201
LPE O-15:1	Reversephase_NEG	public library	29782.3	93263.3	37755.6	3957	672.289	3749.69	8158.46	10299.2	56879.5	73671.7	91324.5	66348.4	54479.6	44615	8931.82	17136.4	672.289	28944.9	672.289	0.94133	0.792208	0.165595	0.18402	1.19336	1.22953
LPE O-16:2	Reversephase_NEG	public library	14366.8	15962.6	7197	672.289	9613.26	3971.06	19408.2	8098.01	14073.8	31004	65153.6	32293.2	76280.1	7109.9	8362.38	8619.84	672.289	14425.7	5731.62	1	0.329004	-0.442586	0.746929	0.498382	2.4699
LPE O-17:1	Reversephase_NEG	public library	91795.9	171203	60457.8	4750.06	12231.5	25804	16577.5	85654	110871	109364	116344	175138	85904.5	102016	27872.9	34599.6	14630.1	81431.9	12474.2	0.724165	0.536797	0.0204642	0.151952	1.01991	1.13729
LPE O-18:1	Reversephase_NEG	public library	1.34704e+06	1623564	576902	112599	208902	176995	169260	983370	640663	1566475	1.28341e+06	1.34874e+06	557989	1130962	222165	432849	151835	987340	138800	0.832945	1	0.254334	0.0432643	1.24539	1.0382
LPE O-18:2	Reversephase_NEG	public library	2.44006e+06	5.1139e+06	3.78797e+06	736137	776454	785378	690574	1.92963e+06	3.20029e+06	4438643	6.67483e+06	5.84518e+06	3.68691e+06	3.27931e+06	1.37192e+06	1.48633e+06	440982	1.59979e+06	522261	0.724165	0.930736	0.144859	0.162711	1.12804	1.14871
LPE O-18:3	Reversephase_NEG	public library	140063	280657	200305	43341.3	71081.1	77379.3	115712	81214.3	151891	210903	381034	291823	483502	141421	127266	149579	37056.5	129616	65480.2	0.943279	0.662338	-0.22442	0.192951	0.825334	1.15364
LPE O-20:1	Reversephase_NEG	public library	139518	48478.7	29115.9	672.289	3676.62	672.289	672.289	111405	25104.3	85706.4	127253	33319.7	15933.6	97473.1	672.289	10991.5	672.289	79843.5	672.289	0.656092	1	0.291475	0.228581	1.47901	1.32007
LPG 14:0	Reversephase_NEG	public library	379303	811726	267214	869095	489959	374454	980094	125333	438676	364063	259858	167825	761044	435909	1.25394e+06	399923	243196	523989	2.47417e+06	1	0.329004	-0.323326	-0.453586	0.720076	0.752044
LPG 15:0	Reversephase_NEG	public library	184864	58124.6	39594.8	894690	236595	77000.7	78025.8	95232.4	490581	206252	70953.9	71757.7	149253	90085.7	1.4424e+06	133928	120399	80988	216965	1	1	-0.0117884	-0.390106	0.981096	0.600035
LPG 16:0	Reversephase_NEG	public library	344204	388883	138651	500154	672.289	1149985	85064.5	672.289	1.3543e+06	369532	774110	842139	1.0369e+06	1.31241e+06	194744	672.289	672.289	131144	2028907	0.606423	0.464192	-0.646767	0.723426	0.395866	2.26684
LPG 16:1	Reversephase_NEG	public library	313183	839010	324618	420843	343053	242452	457138	40061.3	326264	161897	325974	146413	436232	285446	405181	157568	78220.2	377653	1.27153e+06	0.523699	0.246753	0.15035	-0.941185	1.13517	0.577863
LPG 17:0	Reversephase_NEG	public library	612137	21718.3	15818.7	355131	586042	495305	145563	2.06767e+06	400645	451663	279082	531101	711478	64391.6	474587	55036.3	211053	262484	1.60087e+06	0.621601	0.662338	-0.361397	0.521451	0.650819	2.01147
LPG 18:0	Reversephase_NEG	public library	730098	386922	343462	525951	425588	25686.3	271601	140687	105900	1.55581e+06	156129	720539	295841	71006.6	672.289	2159122	396117	583456	157507	0.523699	0.0822511	-0.108418	-0.217768	0.880247	0.779366
LPG 18:1	Reversephase_NEG	public library	4892346	3017211	2.58052e+06	675235	3.07004e+06	4.18802e+06	6890849	968502	2264376	3.49313e+06	1107103	1.9871e+06	2154873	4.18403e+06	393017	1.2161e+06	7655949	3.29123e+06	2.756e+06	0.832945	0.930736	-0.0501146	0.143529	0.963545	1.1071
LPG 18:2	Reversephase_NEG	public library	464937	320849	805017	85625.5	390970	588162	1.97782e+06	101227	812593	572766	319688	273303	398875	865227	7876.66	438902	817802	817441	1.29682e+06	0.354312	0.428571	-0.515977	0.552963	0.672838	1.76238
LPG 19:1	Reversephase_NEG	public library	108638	4750.22	6466.78	48335.8	178923	13685.4	4045.51	39722.2	61432.3	43131.6	126811	278594	311640	53450.3	336137	672.289	301307	63628.9	13531.4	0.284382	0.792208	-0.736886	-0.327838	0.408681	0.693405
LPG 20:4	Reversephase_NEG	public library	22000.3	4336.59	24588.7	5319.01	672.289	9450.36	28231.9	672.289	19166.4	5112.07	6065.83	672.289	25229.5	12667.4	13231.3	4004.18	58202.5	15673.2	57239.9	0.4636	0.854805	-0.583104	0.0057077	0.487197	1.00583
LPG 4:0	Reversephase_NEG	public library	5841.23	37776.7	672.289	38598.4	15040.4	30500.8	21979.3	5118.52	672.289	139825	672.289	672.289	40206.4	35249.9	244860	76623.9	18987.5	57082.6	23731.2	0.187076	0.782252	-0.632202	0.296762	0.315002	1.69143
LPG O-14:1	Reversephase_NEG	public library	422223	1.0037e+06	215134	267507	382347	409114	520271	152507	434991	402574	389914	114792	637418	391465	338362	516420	120157	776934	1.62209e+06	0.832945	0.792208	-0.229422	-0.291408	0.811365	0.84005
LPG O-15:1	Reversephase_NEG	public library	144481	56118.3	141364	672.289	57384.2	108523	346396	20757.8	130324	134819	43149.7	61605.1	66510.9	382589	672.289	9624.2	584148	61059.8	102073	0.660111	0.930736	-0.425463	0.484972	0.504645	1.63319
LPG O-16:1	Reversephase_NEG	public library	1.88223e+06	1.21492e+06	1.24003e+06	437919	2.70673e+06	1.50655e+06	3.21354e+06	666618	1.20657e+06	1661603	700828	1.0203e+06	1.06161e+06	1.94517e+06	137472	732091	5272700	1.26094e+06	1.3095e+06	0.832945	0.930736	-0.0659672	-0.00381429	0.939649	0.997496
LPG O-16:2	Reversephase_NEG	public library	61436.6	11655	16075	672.289	48554.8	15787.2	145950	672.289	27364.5	61750.1	6036.43	12751.8	4365.01	99358.2	672.289	672.289	372512	5718.19	69037.6	1	0.854805	-0.388462	0.313571	0.391851	1.55089
LPG O-17:2	Reversephase_NEG	public library	45451	8111.35	21818.1	672.289	16329.3	16119.6	386019	4215.08	33772.2	63660.9	26201.1	13451.6	47690.6	403202	672.289	5194.12	431650	15332.4	125355	0.4636	0.329004	-0.715419	0.578963	0.141779	4.78076
LPG O-18:2	Reversephase_NEG	public library	51399.1	31772.3	672.289	321961	74953.4	160184	448934	390100	201071	27618.8	63803	1.30767e+06	1.39408e+06	425573	828841	69617.3	190576	302595	1.10476e+06	0.018648	0.246753	-1.32773	0.707593	0.13678	2.23901
LPG O-18:3	Reversephase_NEG	public library	344404	72299.7	307839	37860.4	206019	189722	793248	13510.8	347607	318486	88283.8	153971	168360	384459	672.289	79954.3	693977	72287.1	238496	1	0.662338	-0.143846	0.397056	0.864578	1.50662
L-Phenylalanine	Reversephase_NEG	inhouse library	6.42074e+06	2175458	2.15214e+06	1.41963e+06	846736	1.19188e+06	3.28716e+06	1.93969e+06	492835	3.23141e+06	5479083	2.07318e+06	2172428	3367136	959044	1.72623e+06	3.61686e+06	1.96706e+06	527774	0.832945	1	0.32596	0.000339259	1.26898	1.00028
LPI 15:0	Reversephase_NEG	public library	20933.8	75878.1	11373.5	552246	99168.8	38332.5	672.289	30539.1	175707	83919.9	28871	161039	39363.1	11633.7	541498	9619.15	101446	672.289	5758.13	0.523699	0.792208	0.199704	-0.532792	1.39531	0.392796
LPI 16:0	Reversephase_NEG	public library	526752	711763	698002	345494	884882	978125	6097656	534196	746199	595800	565762	720426	759240	1870802	46014.5	1.26476e+06	859831	700241	2.39391e+06	0.17094	0.428571	-0.680153	0.525635	0.588148	2.50449
LPI 18:0	Reversephase_NEG	public library	21397.6	185012	672.289	197554	204629	14084.6	17989.2	38088.7	8462.11	30658.7	42768.6	48938.3	53141.6	60995.4	155264	6693.95	366974	8069.74	139758	0.724165	0.329004	0.138866	-1.28697	1.16073	0.207972
LPI 18:2	Reversephase_NEG	public library	482225	1.05463e+06	214836	844843	460755	173273	401715	288296	397193	764904	238074	115980	247110	373869	1.74662e+06	1.77961e+06	282525	581453	280526	0.724165	0.177489	-0.103169	-0.78616	0.904576	0.616956
LPI 18:3	Reversephase_NEG	public library	38826.8	153508	18188	159490	20632.9	3849.28	59226.7	14436.8	35269.5	74981.7	21075.8	672.289	19208.6	63813.9	406207	109368	7042.79	20695.6	41036.9	0.724165	0.428571	-0.043042	-0.758891	0.935614	0.445501
L-Pipecolic acid	Reversephase_POS	inhouse library	1.74637e+06	1.11002e+06	874717	895921	1.10398e+06	1.5437e+06	1.06923e+06	955061	1.08491e+06	2.17935e+06	958450	977060	475615	934758	1.61461e+06	822983	1.28584e+06	1.00522e+06	1796427	0.943279	0.792208	0.0738939	0.323394	1.02885	1.13283
LPS 14:0	Reversephase_NEG	public library	672.289	117637	4900.59	672.289	17585.2	17689	19731.7	672.289	30792.6	31210.2	4075.28	10519.4	6431.36	4072.49	27835.6	27551.3	62194.3	5393.74	23150.3	0.340685	0.518992	0.201688	-0.285846	1.35417	0.613636
LPS 15:0	Reversephase_NEG	public library	33382.6	273020	24490.3	3361.44	47526.9	45633	69277.5	20242.8	176238	105054	17517.9	71204.5	37004.5	29881.1	60626	77752.2	126413	23667.3	38882.3	0.523699	0.792208	0.234081	-0.04248	1.31244	0.947232
LPS 18:1	Reversephase_NEG	public library	11771.2	50962.6	34344.9	149930	43802.2	672.289	18191.8	9886.95	36617	27660.9	22547.9	64347.3	24718.9	20288.6	310916	37439.2	672.289	4605.82	4229.04	0.354312	0.0822511	-0.00250454	-0.965346	0.995891	0.331192
LPS 18:2	Reversephase_NEG	public library	52822.1	106683	41817.7	202431	71656.6	38149.7	55707.1	38491.2	37824.5	58412.8	84215.7	81286.6	18603.4	29744.3	538866	16149.7	22592	6033.6	14752.6	0.0932401	0.177489	0.0251757	-0.866142	1.04482	0.5483
LPS 20:4	Reversephase_NEG	public library	31312.8	13523.6	14348.2	39102.8	20868.1	672.289	14354.2	4396.04	4195.5	4933.7	15138.2	75179.4	18627.4	31908.6	99170.7	5924.45	27228.9	672.289	672.289	0.941573	0.0519481	-0.268962	-1.74983	0.735006	0.305553
LPS 22:6	Reversephase_NEG	public library	5101.22	3763.99	672.289	16690.3	8940.41	672.289	672.289	672.289	672.289	4617.07	672.289	27700.6	672.289	5226.73	33774.4	672.289	7437.7	672.289	672.289	0.821302	0.0464841	-0.211422	-1.2189	0.732398	0.189056
L-Serine	Reversephase_NEG	inhouse library	4849.87	13052.9	14501.8	672.289	15543.2	11135.5	5632.43	14417.2	672.289	672.289	4870.23	5024.04	22379.7	67706.7	30007.3	16549.7	11076.6	19769	6607.31	0.127428	0.407016	-0.712896	-0.528229	0.434301	0.641023
L-Tryptophan	Reversephase_POS	inhouse library	1195879000	1333229000	912313900	900970400	744374500	1310162000	1012039000	959338300	365733800	764119600	999241800	1448238000	1675393000	1771865000	1252352000	1257340000	1155629000	1141847000	471545500	0.222222	0.930736	-0.676532	-0.371355	0.799947	0.886391
L-Tyrosine	Reversephase_POS	inhouse library	1.30532e+06	439634	382488	421450	29996	258077	329869	861906	658243	231764	680617	146585	346130	34913	141599	909309	414376	39845.2	107039	0.284382	1	0.626826	-0.030458	1.92832	0.976027
Lumichrome	Reversephase_POS	inhouse library	207041	31940.5	36235.6	15949.3	58621.8	81139.3	53004.1	36304.1	96964.4	426213	212457	65094.9	106559	22372.9	32981.5	50408.6	29520.2	45776.4	48869.3	0.943279	0.125541	0.355924	0.606221	1.39364	2.15865
Lysine	Reversephase_POS	public library	4.31677e+06	3.45021e+06	5.81539e+06	5.95299e+06	4977646	7.35319e+06	6.34046e+06	3.34894e+06	1.48636e+06	3.00766e+06	4.91648e+06	11105498	10334788	5.04037e+06	5.63752e+06	4.788e+06	5933961	3.31374e+06	4675910	0.621601	0.662338	-0.579216	-0.252883	0.771611	0.899288
Lysine conjugated cholic acid	Reversephase_POS	public library	26983.5	672.289	70924.2	100459	81777	323021	21221.2	4498.03	13297.3	672.289	27922.4	70265.2	270084	672.289	81460.1	9288.57	107541	4244.35	22037	0.883458	0.464192	-0.178032	0.0831039	0.794399	1.15922
Lysine conjugated deoxycholic acid putative	Reversephase_POS	public library	67412.6	672.289	150250	73786	112058	77579.9	58816.8	34423.6	24067.1	12194.3	71740.1	182324	133961	20640.3	45584.5	4085.45	152673	4443.06	53618.5	0.943279	0.329004	0.0870979	-0.744491	1.08263	0.574873
Malic acid	Reversephase_NEG	public library	1.12748e+06	6236462	3.50624e+06	3551882	4468070	7555525	3.89736e+06	1.92634e+06	5090689	1.17315e+06	1288984	7117282	6.45343e+06	2.03295e+06	7.20725e+06	5061088	7.85979e+06	1.21416e+06	2.38531e+06	0.354312	1	-0.441663	-0.11755	0.768453	0.923411
Malonic acid	Reversephase_NEG	inhouse library	12572.1	65638.2	36732.3	15585.4	25104.7	3762.39	45216.4	38317.1	13923.6	28991.9	5969.17	5969.17	27681.3	43197.2	20950.5	29739.4	9586.52	82140.8	11655.6	0.724165	0.662338	0.0890057	-0.399447	1.07835	0.729177
Maltol	Reversephase_POS	public library	2.03066e+06	1.4018e+06	119089	305871	440806	295085	189801	513999	2147004	3.92586e+06	4.78724e+06	718220	334916	2626650	273426	356764	256239	984272	191204	0.832945	0.428571	0.161245	0.644621	1.19776	2.2992
Melezitose	Reversephase_NEG	public library	198888	423455	254485	318610	288516	259602	377497	211546	464734	341650	298570	145577	315058	269883	430449	217894	338027	427782	352435	0.621601	0.536797	-0.152783	0.30221	0.950832	1.09707
Methionine	Reversephase_POS	public library	8441732	3497866	6.49695e+06	4715582	4.3286e+06	6450132	3698981	3.86989e+06	4936533	4.55057e+06	6877368	4.7275e+06	33779244	22051780	6538913	4.27904e+06	16803448	14842726	5207407	0.127428	0.930736	-0.88064	-0.239898	0.406257	0.921357
Methyl-3-hydroxybutyric acid	Reversephase_POS	public library	47345.7	36897.4	53046.9	34054.6	19829.9	45662.7	12599.9	29074.7	18324	53102.2	61991.5	16483.7	75618.7	74401.1	49387.8	13641.4	43989.5	36047.5	21335.9	1	0.930736	-0.139112	-0.0772038	0.92437	0.962275
Methylmalonic acid	Reversephase_NEG	inhouse library	6.77916e+06	279920	179740	28500000	397418	37400000	365965	94237.1	639397	81640.1	115213	35600000	532242	350453	214191	287945	1018156	18000000	597723	0.724165	0.428571	0.0110953	-0.0510431	1.02151	0.892374
Met-Val	Reversephase_POS	public library	8957.29	23591	113278	220502	254384	255972	988150	4434	117584	4971.23	11940.4	93469.7	146307	48740.9	207300	185271	231818	74434.7	448570	0.621601	0.930736	-0.423821	0.328884	0.691645	1.85681
N1-Acetylspermidine	Reversephase_POS	inhouse library	682706	579408	2.14153e+06	2.37872e+06	2583570	3.12388e+06	938136	1.82954e+06	715950	435479	397507	415058	2152842	1.57954e+06	4.77006e+06	1.12538e+06	4.22716e+06	2.38291e+06	2.19244e+06	0.621601	0.536797	-0.482994	-0.388652	0.71028	0.74115
N-Acetyl-5-Hydroxytryptamine	Reversephase_NEG	inhouse library	312562	744611	159317	19717.9	9489.77	8089.82	762940	211246	307360	1.33009e+06	24040.9	672.289	31825.7	391511	64879.9	672.289	672.289	383344	70964.4	0.418183	0.662338	0.537218	0.40358	2.11014	1.7686
N-Acetylaspartylglutamic acid	Reversephase_POS	inhouse library	334098	1977920	604568	458605	463711	908012	1238204	830792	1097859	704496	1487411	886722	564220	693742	1058725	697837	740294	667021	405107	0.284382	0.125541	0.113055	0.502192	1.07501	1.36037
N-Acetyl-DL-Glutamic acid	Reversephase_NEG	inhouse library	908821	2.80682e+06	537694	6.16312e+06	184895	6852667	6205835	152848	58687	20382.2	58190.1	5648877	7473157	1.0552e+06	793901	148761	776542	3.13422e+06	80623.7	1	0.428571	-0.0933461	0.0319776	0.887548	1.04928
N-Acetyl-DL-Methionine	Reversephase_NEG	inhouse library	12582060	16783630	19606440	25132540	24615170	41700880	21926970	13779420	13724510	9081150	8204821	19824520	96064070	14668470	63424930	25702000	43171240	22315670	22029120	0.17094	0.428571	-0.763504	-0.152951	0.514166	0.915197
N-Acetyl-DL-Tryptophan	Reversephase_NEG	inhouse library	53799.3	40751.5	19729.2	7661.83	4295.02	19221	41546.7	29464.5	34236.1	77245.2	30877.6	13897.8	57984.6	97250.4	37433.4	46815.8	28893.2	64540.7	47661.5	0.127428	0.428571	-0.938243	0.595707	0.512016	1.53541
N-Acetylgalactosamine	Reversephase_POS	public library	126009	467508	69647.5	365853	349375	238153	384614	653166	406282	455567	83922	541661	36516.7	51509.8	403162	495629	370614	532231	342278	0.523699	0.428571	-0.347784	0.471046	0.795149	1.34317
N-Acetylglutamine	Reversephase_POS	public library	672.289	163108	181378	137702	356817	228019	171810	90226.8	55354.6	672.289	672.289	159269	203208	570828	407796	140092	364088	214532	327123	0.127428	0.407016	-0.86463	-0.642071	0.562849	0.542623
N-Acetyl-L-alanine	Reversephase_NEG	public library	209610	165520	141492	59071.7	86772.6	69210.7	109435	80019.3	60781	162204	46494.6	91726.8	108045	77803.8	129818	81380.6	141859	110838	46075.5	0.354312	0.246753	0.721168	-0.796574	1.34588	0.664368
N-Acetyl-L-arginine	Reversephase_POS	public library	177305	196427	310597	747216	306044	287181	286370	155553	298764	100799	87868.5	194861	748487	216309	621446	274885	535564	39871.2	343662	0.832945	0.125541	-0.0953629	-0.77307	0.934474	0.58344
N-Acetyl-L-Asparagine	Reversephase_NEG	inhouse library	84642.5	180593	156239	124155	118014	112860	187979	210078	32031.6	62867.5	147923	198268	315562	740771	190060	268399	131429	173072	134864	0.029526	0.930736	-0.784357	-0.112852	0.493318	0.946466
N-Acetyl-L-Aspartic acid	Reversephase_NEG	inhouse library	41392110	161978800	146125800	123071700	171096500	143700400	208150800	75103830	41357970	15923860	19095050	276355300	222118500	199623200	214796200	176761900	227344000	112173600	146027200	0.0652681	0.246753	-1.22994	-0.61056	0.653799	0.651648
N-Acetyl-L-histidine	Reversephase_POS	public library	744883	379321	401506	386389	789584	437727	377632	836290	453087	365775	319977	423989	896627	1.2286e+06	1.20654e+06	384283	656572	482904	437580	0.284382	0.536797	-0.527429	-0.348846	0.756099	0.860726
N-Acetyl-L-Leucine	Reversephase_NEG	inhouse library	65382.2	59824.7	66101.9	53029.9	39353.2	173177	67675.2	29069.7	24970.8	85547.7	47895.4	65887.2	332397	118360	97466.6	63996.9	149511	98331.2	43543.3	0.0652681	0.930736	-0.816184	0.322148	0.46819	1.25822
N-Acetyl-L-Phenylalanine	Reversephase_NEG	inhouse library	95010.3	163978	80811.8	51767.1	59745.2	115835	101879	106000	80987.8	123458	139204	56852.2	441961	227447	264690	193834	237945	129732	104519	0.045066	0.177489	-1.1019	0.57672	0.435792	1.23227
N-Acetylmuramic acid	Reversephase_NEG	public library	672.289	31197.4	672.289	19142.7	116216	47491.8	32509.7	31111.8	318814	5679.81	297777	24514.3	77105.3	46040.6	672.289	24092.1	42603.5	33527	299402	0.269606	0.16993	-0.397319	0.719558	0.490259	3.63997
N-acetylmuramoyl-L-alanine	Reversephase_POS	public library	672.289	327440	52274.2	34316.8	29315.4	28477.1	40125	69304.5	300958	672.289	672.289	97085.4	672.289	95084.4	46352.2	61815.7	65936.2	82902.8	386209	0.240919	0.782252	-0.117507	-0.113943	0.849737	0.826184
N-Acetylornithine	Reversephase_NEG	public library	159002	61075.7	201470	140187	182861	79953.3	109334	55915.5	147791	100337	111291	59859.4	168020	117767	177612	90954.1	157078	77071.2	398381	0.621601	0.125541	-0.070297	-1.02354	0.955573	0.676676
N-Acetylproline	Reversephase_POS	public library	179863	115271	27128.7	20349.8	42742.2	28707.9	39189.4	340540	247103	303456	263051	34119.3	243499	213482	28907.4	15620.9	32329.4	65188.5	45868.9	0.832945	0.125541	-0.0874786	1.04377	0.908032	2.64269
N-Acetylputrescine	Reversephase_POS	inhouse library	272634	491145	169560	39431.3	113621	161380	38244.4	167958	180369	1.42392e+06	323184	156486	269846	220730	328899	104387	93918.3	193464	57108.4	0.832945	0.930736	0.282092	0.374424	1.21994	1.76046
N-Acetylserine	Reversephase_NEG	public library	342672	1.52363e+06	1.80174e+06	257433	1.74392e+06	1.21696e+06	932396	1.77267e+06	248125	552323	866425	1777305	2.78702e+06	7948069	3.03913e+06	2.2655e+06	1.43336e+06	990652	1.25641e+06	0.17094	0.662338	-0.780727	-0.285979	0.421959	0.8215
N-Acetyltyrosine	Reversephase_POS	public library	50596.1	65512.8	30350.4	21542.3	24954.9	53869.2	19954.5	43588.5	37479.5	98171.6	71231.2	32962.8	213486	125215	51991.2	48961	53269.1	58688.3	672.289	0.284382	0.428571	-0.59314	0.587854	0.527523	1.40055
N-alpha-Acetyl-L-lysine	Reversephase_POS	public library	1.51855e+06	1.36614e+06	1508278	1.72548e+06	1.47643e+06	2.2737e+06	1.22293e+06	1.48231e+06	1.21771e+06	1368826	1629813	1.78842e+06	2.53754e+06	2.26931e+06	2.35935e+06	1237569	1.74225e+06	1.51827e+06	1427352	0.222222	0.662338	-0.818057	0.0403546	0.81665	1.00894
Naringenin	Reversephase_NEG	inhouse library	564692	198034	94680.2	64472.6	22085.5	18934.9	130453	601005	1.26543e+06	2.76372e+06	531162	24920.1	43471	106187	20072.4	140810	15696.8	145225	130380	0.43512	0.246753	0.731942	0.822425	2.40975	4.6883
N-Butyrylglycine	Reversephase_NEG	public library	182095	137991	74033	98000.5	116305	176088	87913.3	82164.7	135916	131879	140893	89856.1	680714	344303	12873.4	75189.4	156617	132792	77120.8	1	0.930736	-0.392571	0.0991698	0.620261	1.03389
N-Fructosyl pyroglutamate	Reversephase_NEG	public library	257467	320562	1.23546e+06	477190	380367	294835	341586	273452	203446	587428	262263	323647	147328	234950	563671	445460	486906	250895	232275	0.354312	0.329004	0.688626	-0.663613	1.5916	0.612436
Nicotinamide	Reversephase_POS	inhouse library	88769.3	229193	95749.6	167566	187266	229670	191214	100131	191422	102505	118956	213282	144522	160744	243996	240187	279196	135274	370300	0.17094	0.536797	-0.89322	0.0308065	0.687927	1.01263
Nicotinic acid	Reversephase_POS	public library	3574589	2.11699e+06	8634071	11575614	13480310	12292269	11183075	3079565	12940410	2.59695e+06	4.14351e+06	8673885	20885910	8.0954e+06	11525883	6.79772e+06	15184585	6408658	20925202	0.354312	1	-0.731338	-0.0316418	0.639719	0.978372
Nicotinic acid N-oxide	Reversephase_POS	public library	506132	141487	183324	1.0081e+06	1.54158e+06	905390	1.14312e+06	635796	417340	320508	554846	439475	129464	223004	58589.6	664574	46779.3	194494	19370.3	0.127428	0.792208	1.05386	-0.0264774	3.04604	0.98034
N-Methylisoleucine	Reversephase_POS	public library	290782	176344	197610	209143	166596	189773	130914	354145	395396	357519	474656	234407	230514	427309	365198	180247	185049	89079.2	134564	0.832945	0.246753	-0.221076	0.972223	0.90164	1.52367
N-Oleoyl-Phenylalanine	Reversephase_NEG	public library	175941	80979.9	37189.8	12496.6	66680.4	52166.2	11603.1	145590	117380	130740	131930	44357.2	43349.9	36563.9	20036.1	80511.9	672.289	111112	5601.35	0.354312	0.662338	0.616739	0.373008	1.74533	1.31581
N-omega-Acetylhistamine	Reversephase_POS	public library	58784.9	320278	17697.6	6287.36	28700.9	672.289	326381	5723.38	10395	77537.8	25341.7	16455.7	6195.02	678606	672.289	672.289	5206.51	1.27944e+06	428374	0.607914	0.662338	-0.522322	-0.0850156	0.285971	0.860938
Nordeoxycholic acid	Reversephase_NEG	inhouse library	3.32431e+06	2.68398e+06	41174.7	478651	7.56588e+06	9242649	755420	5.40104e+06	5066499	771959	3.98808e+06	4.81775e+06	8558897	406710	6664162	2.01827e+06	5.63702e+06	2.8923e+06	3.99606e+06	0.354312	0.329004	-0.522934	0.406759	0.64446	1.49151
Nutriacholic acid	Reversephase_NEG	inhouse library	1.2283e+06	346583	792356	606909	676643	546254	542673	1.20848e+06	791400	599636	738506	665085	1.34311e+06	483462	657851	509309	824328	587875	522163	0.724165	0.792208	0.096811	0.0245174	1.04436	1.0105
Octadecanedioic acid	Reversephase_NEG	public library	171934	185876	505890	453162	689180	793152	439275	205944	294352	83386.9	234220	380853	678369	222624	610922	260952	724997	253957	875635	0.43512	0.792208	-0.384948	-0.228969	0.800754	0.851731
Octopamine	Reversephase_POS	public library	1.15045e+06	1.6303e+06	3.09187e+06	1.31055e+06	1.84967e+06	1.68845e+06	1268346	1085523	455642	1.11673e+06	899505	1.71543e+06	59498.1	5304643	4.3422e+06	1582190	2.30213e+06	2.17816e+06	1.15867e+06	0.621601	0.0519481	-0.338838	-1.10692	0.775229	0.600973
Orotic acid	Reversephase_NEG	inhouse library	133383	317132	2.11789e+06	1.83251e+06	2.12726e+06	2644579	1.70724e+06	225563	142368	131177	139212	670359	1.39138e+06	469291	1.49412e+06	759975	3.21726e+06	305977	2.5684e+06	0.943279	0.428571	-0.0488117	-0.414632	0.960312	0.636999
Palmitoylcarnitine	Reversephase_POS	public library	1.40024e+06	699533	639766	304572	370125	186320	131662	702006	1.58658e+06	1.10257e+06	4.8976e+06	1.20317e+06	895521	1.06754e+06	735115	543188	767524	764329	127210	0.43512	0.662338	-0.200779	0.504837	0.89501	2.1007
Palmitoylethanolamide	Reversephase_POS	inhouse library	5.97319e+06	2.43011e+06	1295472	1.04114e+06	1.26811e+06	705174	1.03083e+06	4.86528e+06	7697155	6.13286e+06	12271890	1.33404e+06	1.42087e+06	1.81922e+06	1.97431e+06	1.79505e+06	1.24435e+06	2.04766e+06	602165	0.943279	0.536797	0.621591	0.791783	1.56998	2.26954
Pantethine	Reversephase_POS	public library	672.289	9566.45	161916	173216	229106	453458	59159.5	672.289	93437.1	130542	672.289	672.289	109239	56404.4	63183.5	164989	218666	127139	4738.64	0.660111	0.645055	0.232058	0.0513525	1.23372	1.07045
Pectic acid	Reversephase_NEG	inhouse library	89627980	292567600	314640700	338713700	229503900	173495700	600337300	129046200	798422700	116599600	86033370	317418100	129994200	84717030	267481900	405702500	340145800	120862100	728714800	0.724165	0.792208	-0.243477	0.249109	0.845117	1.25419
Phenethylamine	Reversephase_POS	public library	29989	12405.6	20231.1	672.289	16589.7	672.289	17751.2	5539.49	2.02203e+06	36783.2	35486.3	5063.84	672.289	672.289	672.289	672.289	672.289	672.289	72059.9	0.0947332	0.464192	0.258152	0.505561	1.57497	22.0962
phenyl pyruvic acid	Reversephase_NEG	public library	1.61709e+06	730182	1.17523e+06	898732	970231	2235564	588662	653074	482434	830961	1.36212e+06	877486	2208526	982727	859060	1057126	1.47269e+06	1.33552e+06	1.01478e+06	0.621601	0.428571	-0.331335	-0.0880989	0.879528	0.951012
Phenylacetaldehyde	Reversephase_POS	public library	268362	127072	87517.6	60691.9	65438.6	87486	75814.1	89102.6	1.33981e+06	245728	195249	70694	402533	87527	109876	114810	156609	60013.2	223687	0.621601	0.428571	-0.2798	0.531303	0.795049	2.78177
Phenylacetic acid	Reversephase_NEG	public library	202084	73773.3	48715.7	101730	32148.5	35973.8	115540	103991	138004	79506.1	113517	54386.3	38256.5	14005	70634	88377.3	71730.2	17697.1	90649.6	0.354312	0.428571	0.712584	0.106555	1.64564	1.06615
Phenylethanolamine	Reversephase_POS	public library	93304410	52912130	38204000	42328960	35986544	45376070	43483960	48360316	30736104	85595650	106638080	51521212	48545588	56912436	42572420	46594030	38520090	49126080	27844216	0.943279	0.662338	0.427805	0.25357	1.16243	1.14243
Phosphocholine	Reversephase_NEG	inhouse library	23043.4	30795.9	21886.3	33277.8	57009.2	56520.2	13989.5	131520	130236	18906.7	60213.9	83626.5	131408	211493	15720.7	68306.3	34403.6	115677	64704.6	0.045066	0.536797	-1.06536	0.813093	0.366201	2.06503
Phthalic acid	Reversephase_NEG	public library	787296	1.75511e+06	1.51825e+06	2112606	1.95447e+06	1968621	2.16628e+06	1.19042e+06	1.4145e+06	768168	872182	1.94437e+06	1.58863e+06	1.23178e+06	2.29911e+06	2.33699e+06	2.02206e+06	962911	1.98365e+06	0.523699	0.662338	-0.315422	-0.381392	0.904998	0.859216
Pimelic acid	Reversephase_NEG	inhouse library	2.16641e+06	2242297	1.95442e+06	1.03266e+06	1.55133e+06	833325	1.32616e+06	2.21851e+06	2.00192e+06	1680820	1.53025e+06	1052190	1.21727e+06	2.50842e+06	1.62991e+06	1.9041e+06	1520119	1.8626e+06	1.19571e+06	0.523699	0.536797	0.340399	-0.351312	1.11055	0.893302
Pinocembrine	Reversephase_NEG	public library	318371	102235	8586.9	22087	16080.2	47246.5	31535.6	690456	215137	98964.4	227860	43957.9	19880.5	60636.2	672.289	140238	6979.72	69863.9	672.289	0.509485	0.246753	0.536032	0.563655	2.18074	2.33795
Pro-Gly-Pro	Reversephase_POS	public library	156419	183993	287341	95108.8	33255.7	63856.8	26413.4	134570	351006	61048.8	124602	28846.3	693098	41766.2	240939	210757	283594	166771	14762.8	0.943279	0.536797	-0.295456	-0.205372	0.719883	0.839262
Proline	Reversephase_POS	public library	730243	1.93648e+06	899713	919829	1.08506e+06	1.5686e+06	1412391	1.2292e+06	237572	646540	634202	2.04428e+06	2.14574e+06	2.02071e+06	1.56095e+06	1.49918e+06	1.65454e+06	1.61178e+06	910741	0.0652681	0.662338	-1.23089	-0.289639	0.662862	0.856844
Proline betaine	Reversephase_POS	inhouse library	417680	425176	319882	150031	249113	146939	305490	333889	139575	625396	327528	158582	242500	755817	432444	178740	126275	946598	397258	0.943279	0.792208	-0.343827	0.00454485	0.771726	1.00243
Propionate (SCFA)	SCFA_NEG	Standard compound	95946696	116464451	98934450	79753806	110170303	119852632	166693955	116065919	167836160	169069127	95981476	109509229	161374190	55897226	164345886	133716560	194613071	71125586	115526818	0.354312	0.0519481	-0.610901	1.37546	0.797162	1.38897
Protoporphyrin IX	Reversephase_POS	inhouse library	85043.9	132962	87727.2	109701	42902.8	53018.9	550300	173310	232528	44380.7	51862.4	450479	59419.6	127206	164710	156273	190459	71276.7	283467	0.127428	0.662338	-0.86483	0.574632	0.487823	2.0098
Pyridoxine	Reversephase_POS	public library	483628	1.70355e+06	482816	721862	659596	653763	844575	522013	492542	583315	417772	621424	472076	899579	771611	380664	861562	758432	822424	0.832945	0.662338	0.303518	-0.573296	1.16009	0.722782
Pyroglutamic acid	Reversephase_POS	public library	134248	261042	116071	234586	28913	75126.8	213669	59427.3	234788	90273.6	291677	124672	46917	62290.7	80422.8	41378	128546	19975.8	55818.5	0.127428	1	1.22144	0.0556039	2.21381	1.03778
Quinoline	Reversephase_POS	inhouse library	8708219	8235263	6464689	5232887	5116641	7850316	6339872	6644150	2766952	5788528	7030241	7879331	10899290	10590250	8001110	8737280	7348241	6924476	3834134	0.354312	0.792208	-0.582022	-0.36262	0.841128	0.899056
Riboflavin	Reversephase_POS	inhouse library	1949690	698291	590900	484244	556444	586968	473048	637692	1.08728e+06	1629621	1.69445e+06	830210	1.24118e+06	917167	587604	835987	489362	992490	408916	0.724165	0.792208	0.146269	0.257685	1.08637	1.18958
Ribose	Reversephase_NEG	public library	64258.5	89669.3	152960	205336	264673	124382	312417	50523.2	162851	259337	186809	55041.7	197999	65167.7	114538	190528	380931	98553.4	367284	0.943279	0.792208	-0.23187	0.281338	0.845577	1.17596
Salicylic acid	Reversephase_NEG	inhouse library	360358	500844	168835	108445	130394	167812	498437	193241	341482	530856	123514	123737	242753	303311	297693	223600	268434	429401	446570	0.621601	0.662338	-0.26672	0.292768	0.869279	1.2185
S-Dihydrodaidzein	Reversephase_NEG	public library	571379	357371	25272.3	9409.13	672.289	39761	68816.3	273051	132424	598087	92083.8	672.289	25350	53040.1	672.289	28333.4	18441.4	317407	672.289	0.552677	0.428571	0.716094	0.0308285	3.46965	1.04088
Sebacic Acid	Reversephase_NEG	inhouse library	7438522	9093191	16500000	12100000	13000000	7952016	9129437	10300000	8654714	8238365	5.54712e+06	7.89238e+06	9519806	1.96608e+06	13300000	12500000	15400000	4.56302e+06	15600000	0.832945	0.177489	0.314622	-1.15433	1.15196	0.714206
Ser-Met	Reversephase_POS	public library	672.289	7912.04	85271	239946	67418.3	82279.7	146425	6345.62	264378	672.289	672.289	47794.3	672.289	25040	70762.5	211061	72317.1	4702.25	270646	1	0.926596	-0.0721562	0.0288516	0.913165	1.04011
Ser-Val	Reversephase_POS	public library	166642	225040	678279	927819	620394	549385	1.20183e+06	150592	1.65098e+06	209591	189179	314834	1.12887e+06	290826	728748	1.07552e+06	1.1537e+06	233874	925711	0.222222	0.930736	-0.520043	0.239688	0.715827	1.25773
Sinapic acid	Reversephase_POS	inhouse library	243032	222958	39028.9	17539.1	11925.7	12230.7	67378.6	79373.6	68761.5	322599	82649.4	38723.3	25576.3	96530.5	22271.7	57556.6	20435.1	160191	19705.9	0.943279	0.662338	0.599243	-0.0113836	1.93921	0.986923
Spermidine	Reversephase_POS	public library	1.21831e+06	2.09933e+06	6.60869e+06	7.95151e+06	10027545	9132164	3.41689e+06	2.89575e+06	1.11216e+06	1.11736e+06	2.12877e+06	2.19555e+06	12893379	6.40516e+06	16189984	4.60185e+06	13295758	3529652	7550542	0.43512	0.428571	-0.543762	-0.617201	0.669778	0.591376
Sphinganine	Reversephase_POS	public library	2948592	457864	673240	295588	380801	392123	163823	786125	549657	942509	4593698	262959	709868	399308	343312	347475	297967	392444	261780	0.222222	0.662338	0.776189	0.180639	2.52386	1.30148
Stearoylethanolamide	Reversephase_POS	inhouse library	4.99073e+06	678465	608217	786800	870451	478613	565680	1.67622e+06	3958886	4476525	11560015	870780	600185	721247	975254	702578	468837	729387	364759	0.43512	0.792208	0.728002	0.599509	2.33672	2.38573
Stercobilin	Reversephase_POS	public library	87203.5	158965	85695.9	471040	55704.4	188853	58387.8	121071	190121	118153	18238.4	187800	122197	82671.1	207468	275362	79329.1	52553.7	11450.3	0.724165	1	0.329012	-0.40778	1.34838	0.67437
Suberic acid	Reversephase_NEG	inhouse library	162296400	303846700	688225400	667597400	824948600	378688100	305924400	401739500	285420300	149701000	180716000	283493600	272849600	333997300	495094500	550297000	527934700	371252000	320409400	0.43512	0.246753	0.653252	-1.10886	1.34219	0.535904
Succinic acid	Reversephase_NEG	public library	622038	36200000	14200000	18600000	16000000	16400000	11700000	337783	14100000	821962	4592225	15500000	12400000	12200000	13400000	7301321	14300000	7702581	8851379	0.17094	0.177489	0.653466	-0.838931	1.49468	0.466702
Taurine	Reversephase_NEG	public library	22157.7	119963	63679.4	18228.6	58027.4	71650.2	145750	59141.4	7031.46	23044.5	77185.9	89205.4	174612	311410	51119.4	60123.1	44236	166348	15051.5	0.43512	0.662338	-0.652241	0.152018	0.494777	1.13395
Taurochenodeoxycholic acid	Reversephase_POS	public library	405870	126603	38801.9	10348.3	39390	35362.7	169568	164469	84082.2	102771	177067	49025.4	33903.8	622690	16312.7	138007	14076	648169	16398.4	0.943279	0.536797	-0.262281	-0.0154951	0.645803	0.984035
Taurocholic acid	Reversephase_NEG	inhouse library	5246640	4091804	2.81427e+06	3.24677e+06	1.55578e+06	1.28251e+06	7.19475e+06	1.5165e+06	1612397	4.10362e+06	5295396	1.72875e+06	1.38255e+06	21900000	2.34449e+06	3649845	2.16432e+06	8821452	3.29269e+06	0.943279	1	-0.375338	0.0493101	0.599072	1.03238
Taurodeoxycholic acid	Reversephase_NEG	inhouse library	1.04133e+06	301027	139049	212748	470029	379649	2.35571e+06	623072	834175	252725	544890	143815	154266	2996108	190040	1.61844e+06	243515	2.86506e+06	259970	0.832945	0.246753	-0.567966	0.583809	0.40876	1.92152
Taurolithocholic acid	Reversephase_NEG	inhouse library	485415	43294.8	59714.1	55245.9	130042	83832.7	435816	308354	104803	54298.4	238999	126021	53767.1	971628	18603.4	127680	90660.5	663447	53342.8	0.943279	0.536797	-0.331464	0.270066	0.588053	1.32059
Tauromuricholic acid	Reversephase_NEG	inhouse library	3911489	4.17535e+06	2.02826e+06	2.54602e+06	975685	4.61971e+06	8992349	1.23385e+06	898573	1.69836e+06	6.19994e+06	6453921	2.9786e+06	18100000	1593142	4.32177e+06	779542	11700000	592312	0.621601	0.792208	-0.575703	0.430341	0.469029	1.44479
Tauroursodeoxycholic acid	Reversephase_NEG	inhouse library	3.2331e+06	1.38432e+06	541899	464754	628075	587500	2.03837e+06	1.42722e+06	913111	1.00606e+06	1417494	776916	1.02882e+06	6.58015e+06	513194	1.98028e+06	393321	5279352	489152	0.832945	0.428571	-0.397737	-0.0198569	0.587016	0.984962
Threonic acid	Reversephase_NEG	inhouse library	83695.9	508690	237534	240499	147355	135016	281529	171941	137561	103610	74062.8	292394	204687	486111	467129	526224	374404	580645	215076	0.17094	0.329004	-0.924464	-0.703668	0.619206	0.618423
Threonine	Reversephase_NEG	public library	806909	1945279	1.57625e+06	1.5623e+06	1.77908e+06	2.19734e+06	996173	1.46004e+06	580090	966516	1.2744e+06	1.92487e+06	2.8965e+06	2.29364e+06	2486286	2539812	1.82964e+06	2331469	1.00789e+06	0.045066	0.329004	-1.10493	-0.521683	0.708933	0.812119
Thr-Thr	Reversephase_POS	public library	311895	423374	620738	632932	493186	500747	502576	394734	370492	172535	321812	464546	520702	557326	764315	736419	703038	624128	368558	0.284382	0.329004	-0.64624	-0.845342	0.838019	0.759731
Thymine	Reversephase_POS	inhouse library	2.06474e+06	557938	477166	1.06335e+06	516898	753602	721218	879994	1.12268e+06	1.71868e+06	1.90258e+06	501660	2.56344e+06	790948	310186	1.66851e+06	934811	455672	1.42543e+06	1	0.329004	-0.18446	0.383886	0.865617	1.264
Tricarballylic acid	Reversephase_NEG	public library	15256.3	169454	94490.5	195768	83158.1	69313	121332	78920.8	150928	19211.3	15311.6	83241.4	31853.9	84396.2	120423	107041	247665	42968.9	474290	0.832945	0.428571	-0.277597	-0.521407	0.74924	0.67938
Tricin	Reversephase_POS	public library	199334	35533.9	20897.9	15988.7	672.289	672.289	4115.47	31787.2	60207.9	274331	166885	672.289	672.289	41599.4	672.289	4348.61	672.289	48495.8	11012.9	0.258749	0.714379	0.734537	0.328352	4.03051	1.6457
Tryptamine	Reversephase_POS	inhouse library	505067	894968	1224735	1595095	829023	1287893	1183792	909304	16621250	561485	6634688	3746536	4765720	771649	737705	1601743	6049289	480634	3701196	0.354312	0.329004	-0.939709	0.680143	0.369637	4.48918
Undecanedioic acid	Reversephase_NEG	inhouse library	1.01797e+06	1.62482e+06	4.57714e+06	3.28397e+06	3.94448e+06	2.27179e+06	2.20477e+06	1.82491e+06	1.16777e+06	978101	636573	1.75354e+06	2.80713e+06	2191809	3.97077e+06	3600780	4309022	1.82031e+06	4.03942e+06	0.724165	0.177489	-0.128943	-1.11058	0.943846	0.523928
Uracil	Reversephase_POS	public library	18450360	11263861	9049964	2.46128e+06	952668	2.97778e+06	2421025	9560070	13648140	17780792	19269792	2.65261e+06	11993746	2660610	1.69584e+06	8974335	2.84306e+06	928013	2.61352e+06	0.523699	0.536797	0.725613	0.320043	1.96396	1.29723
Ureidosuccinic acid	Reversephase_NEG	public library	672.289	123794	69818.4	96065.1	69815.6	242677	182884	6066.29	672.289	672.289	672.289	227481	201602	48437.4	107747	116212	247334	8847.79	102446	0.222222	0.708597	-0.765095	0.00250726	0.543592	1.00334
Uric acid	Reversephase_NEG	public library	247226	244605	98998.8	124397	29067.6	75730.3	90479.6	97681.4	68843.5	97446.9	267253	102105	205331	555000	68212.7	120097	34107.4	124649	17272.4	0.724165	0.428571	-0.0279817	-0.352757	0.970735	0.780867
Ursocholic acid	Reversephase_NEG	inhouse library	3.12014e+06	607287	3.80896e+06	1.09443e+06	1.51392e+06	1.24222e+06	1.19425e+06	2.0098e+06	1.14115e+06	1.03207e+06	4.19704e+06	2.09015e+06	2.22372e+06	3.54506e+06	1.40131e+06	1.08218e+06	2.88884e+06	1.12486e+06	2.15584e+06	0.943279	1	-0.0303293	-0.160133	0.983018	0.888518
Valerate (SCFA)	SCFA_NEG	Standard compound	7183884	7332859	15240593	17878052	18973456	21252103	25687679	26875955	26642055	31410060	8973022	9412515	20653291	7835059	26354242	13781457	24541882	9480352	30086863	0.284382	0.030303	-0.532908	1.33562	0.749753	1.76204
Valerophenone	Reversephase_POS	public library	420867	76377.8	343801	252515	268124	391016	224074	199677	283583	423685	66113	366976	347786	330953	43721.7	247884	304059	257270	137967	0.832945	0.930736	0.139765	-0.0536348	1.06976	0.971925
Verrucarol	Reversephase_POS	public library	2.8918e+06	319413	2.47864e+06	1.84764e+06	1.94255e+06	3.07892e+06	1.9713e+06	1296702	2.16693e+06	3.15131e+06	230666	2943568	2394848	2.32877e+06	192350	1.65266e+06	2.29275e+06	1.74143e+06	1.05865e+06	0.724165	0.792208	0.0717481	0.0752778	1.03855	1.04569
Xanthine	Reversephase_NEG	inhouse library	6741335	1.77282e+06	96268.3	2.9879e+06	3.1188e+06	3.4624e+06	2.24912e+06	2.01819e+06	3.14951e+06	3.33443e+06	217594	2487996	4.6053e+06	704876	156956	3.28935e+06	4065819	1.59396e+06	2420424	0.943279	0.792208	0.254569	-0.26333	1.21852	0.817146
[truncated: 2 more rows]
